# Supplementary material for: (E)-N′-[4-(Dimethyl­amino)­benzyl­idene]-4-methyl­benzohydrazide methanol monosolvate
Source: Acta Crystallogr Sect E Struct Rep Online. 2011 Jul 23;67(Pt 8):o2139. doi: 10.1107/S1600536811029394 (PMC3213579; doi:10.1107/S1600536811029394)
Supplement: Supplementary file 2 [file e-67-o2139-Isup2.hkl]

# 
# h,k,l, Fc-squared, Fo-squared, sigma(Fo-squared) and status flag 
# 
data_I
_shelx_title ' ms in P-1' 
_shelx_refln_list_code          4 
_shelx_F_calc_maximum      141.11 
_exptl_crystal_F_000       336.00 
_reflns_d_resolution_high  0.7829 
 
loop_ 
 _symmetry_equiv_pos_as_xyz 
 'x, y, z' 
 '-x, -y, -z' 
 
_cell_length_a     6.3874 
_cell_length_b    11.7241 
_cell_length_c    11.9752 
_cell_angle_alpha  78.830 
_cell_angle_beta   77.138 
_cell_angle_gamma  84.807 
 
_shelx_F_squared_multiplier     1.000 
 
loop_ 
 _refln_index_h 
 _refln_index_k 
 _refln_index_l 
 _refln_F_squared_calc 
 _refln_F_squared_meas 
 _refln_F_squared_sigma 
 _refln_observed_status 
   1   0   0      257.58      235.34      4.70 o 
   2   0   0      878.84      813.74     14.39 o 
   3   0   0      123.94      117.19      6.44 o 
   4   0   0        1.09        2.27      1.34 o 
   5   0   0       21.56       20.26      3.07 o 
   6   0   0        0.15       -0.41      1.88 o 
  -7   1   0        4.75        2.61      3.17 o 
  -5   1   0        0.00       -0.19      1.68 o 
  -4   1   0       59.78       58.60      5.13 o 
  -3   1   0      187.06      231.68     13.99 o 
  -2   1   0      853.41      831.81     14.46 o 
  -1   1   0        3.85        4.10      0.93 o 
   1   1   0     5767.33     5022.31     72.28 o 
   2   1   0        2.26        1.77      0.79 o 
   3   1   0      112.57      114.09      5.13 o 
   4   1   0      203.25      222.58      7.53 o 
   5   1   0       29.70       16.89      2.96 o 
   6   1   0        0.66       -0.84      1.75 o 
   7   1   0        0.19       -2.75      1.83 o 
  -7   2   0        2.59        3.36      3.36 o 
  -6   2   0       14.67       17.35      5.22 o 
  -5   2   0        0.21       -0.56      2.24 o 
  -4   2   0       29.01       23.95      2.45 o 
  -3   2   0      107.41       96.50      4.38 o 
  -2   2   0       24.71       28.73      1.68 o 
  -1   2   0      609.67      576.95     15.11 o 
   0   2   0      322.89      300.88      8.21 o 
   1   2   0      191.06      189.98      3.63 o 
   2   2   0       58.26       64.41      3.64 o 
   3   2   0       29.20       26.38      3.82 o 
   4   2   0       88.15       79.82      5.13 o 
   5   2   0       23.20       25.07      4.85 o 
   6   2   0       10.60        6.43      2.51 o 
   7   2   0        9.98       11.35      3.35 o 
  -7   3   0        0.45        0.00      3.36 o 
  -6   3   0        6.32        8.02      3.73 o 
  -5   3   0       31.83       35.26      6.16 o 
  -4   3   0        0.03       -0.93      1.68 o 
  -3   3   0      285.51      294.17      6.94 o 
  -2   3   0      450.19      401.56      7.56 o 
  -1   3   0      228.98      233.54      8.21 o 
   0   3   0        6.29        5.60      1.31 o 
   1   3   0       71.47       73.90      5.09 o 
   2   3   0        7.51       10.29      2.15 o 
   3   3   0       20.38       21.88      2.55 o 
   4   3   0        6.90        8.19      2.42 o 
   5   3   0        5.67        2.67      2.24 o 
   6   3   0       13.50       14.33      3.45 o 
   7   3   0        0.03        1.40      2.45 o 
  -7   4   0       10.36        3.36      4.10 o 
  -6   4   0        1.53        1.31      3.17 o 
  -5   4   0        7.12       11.57      3.92 o 
  -4   4   0      195.16      178.89     10.63 o 
  -3   4   0       58.18       56.33      5.60 o 
  -2   4   0        0.52        0.56      1.31 o 
  -1   4   0      198.07      169.56      7.27 o 
   0   4   0       22.79       22.01      2.61 o 
   1   4   0       16.20       15.80      1.42 o 
   2   4   0      132.70      152.21      3.84 o 
   3   4   0       67.37       80.51      4.43 o 
   4   4   0      150.18      155.57      8.95 o 
   5   4   0       11.02       15.52      3.32 o 
   6   4   0        8.68       14.82      9.14 o 
   7   4   0        2.90        1.71      2.55 o 
  -7   5   0       12.31       12.68      5.22 o 
  -6   5   0        1.59        3.73      3.54 o 
  -5   5   0       15.48       14.36      4.66 o 
  -4   5   0      293.70      327.37     15.48 o 
  -3   5   0      313.36      314.50     13.62 o 
  -2   5   0      660.65      637.39     19.77 o 
  -1   5   0       42.34       43.12      1.85 o 
   0   5   0       72.13       67.99      3.26 o 
   1   5   0     1609.12     1666.34     21.87 o 
   2   5   0      117.16      126.01      3.57 o 
   3   5   0       31.74       31.55      3.23 o 
   4   5   0      210.49      219.36     11.38 o 
   5   5   0        2.36       -0.09      1.85 o 
   6   5   0        3.11        2.04      2.44 o 
   7   5   0        5.51        4.15      3.00 o 
  -7   6   0        2.34        5.41      4.10 o 
  -6   6   0        2.56        5.78      3.92 o 
  -5   6   0        6.35        2.98      3.17 o 
  -4   6   0      127.21      118.08      9.14 o 
  -3   6   0        0.07       -1.87      1.49 o 
  -2   6   0       13.53       13.06      3.17 o 
  -1   6   0      120.83      140.95      4.20 o 
   0   6   0        0.02        0.77      0.72 o 
   1   6   0        5.23        6.92      1.09 o 
   2   6   0     1406.19     1588.63     22.05 o 
   3   6   0        0.93        0.85      2.52 o 
   4   6   0      203.28      210.10     10.63 o 
   5   6   0      111.21      108.78      7.65 o 
   6   6   0        6.96       11.24      3.42 o 
   7   6   0        4.75        6.04      3.23 o 
  -6   7   0        0.41        2.61      4.10 o 
  -5   7   0        0.11       -1.68      2.61 o 
  -4   7   0       19.15       21.64      5.04 o 
  -3   7   0       23.38       32.27      5.22 o 
  -2   7   0       80.63       88.42      7.27 o 
  -1   7   0        1.29        2.42      2.05 o 
   0   7   0      107.03      112.09      3.49 o 
   1   7   0       39.26       41.49      2.71 o 
   2   7   0       14.71       17.11      3.92 o 
   3   7   0       21.25       22.24      3.27 o 
   4   7   0       49.20       39.72      4.51 o 
   5   7   0        8.64       10.88      3.13 o 
   6   7   0       13.72       12.39      3.54 o 
   7   7   0        0.46        3.42      2.78 o 
  -6   8   0       12.73       11.38      5.60 o 
  -5   8   0        0.13        4.29      3.73 o 
  -4   8   0        0.25        2.24      2.80 o 
  -3   8   0        2.04       -0.37      2.61 o 
  -2   8   0       11.72       15.11      3.92 o 
  -1   8   0        2.38        3.92      2.61 o 
   0   8   0       75.04       89.76      3.30 o 
   1   8   0      144.66      161.03      6.21 o 
   2   8   0        6.62        6.32      1.97 o 
   3   8   0       30.93       32.24      3.95 o 
   4   8   0        2.02        3.25      2.10 o 
   5   8   0        0.31        2.24      2.37 o 
   6   8   0       28.86       20.18      4.30 o 
  -6   9   0       11.13       22.57      6.53 o 
  -5   9   0        2.45        2.42      3.54 o 
  -4   9   0        0.95       -0.37      2.80 o 
  -3   9   0        9.20        8.77      3.73 o 
  -2   9   0        0.26       -1.49      2.05 o 
  -1   9   0        0.65        1.68      2.24 o 
   0   9   0        9.13       10.26      3.36 o 
   1   9   0        3.39        3.99      1.83 o 
   2   9   0       49.29       50.54      4.43 o 
   3   9   0        0.01       -0.65      1.71 o 
   4   9   0        0.54       -0.90      1.91 o 
   5   9   0        0.44       -0.37      2.24 o 
   6   9   0        2.87        6.40      3.35 o 
  -5  10   0        1.10       -0.93      3.73 o 
  -4  10   0        0.22       -1.12      3.17 o 
  -3  10   0        4.31        4.29      3.17 o 
  -2  10   0       23.91       17.35      4.48 o 
  -1  10   0       38.96       39.55      5.97 o 
   0  10   0      109.90      128.15      9.89 o 
   1  10   0        2.62        2.05      2.61 o 
   2  10   0       44.09       40.51      4.38 o 
   3  10   0        2.81        1.40      2.24 o 
   4  10   0        0.28       -0.03      2.15 o 
   5  10   0        1.20        3.05      2.64 o 
   6  10   0       16.74       22.53      5.32 o 
  -4  11   0        3.36       -0.19      3.36 o 
  -3  11   0        8.73        4.10      3.54 o 
  -2  11   0       20.77       17.35      5.04 o 
  -1  11   0       48.69       49.62      7.27 o 
   0  11   0      237.39      251.45     14.18 o 
   1  11   0       27.14       25.37      5.60 o 
   2  11   0        6.53       12.31      4.66 o 
   3  11   0       36.26       37.27      5.05 o 
   4  11   0        7.19        6.03      3.13 o 
   5  11   0        3.29        9.97      3.48 o 
  -4  12   0        2.31       -3.36      2.98 o 
  -3  12   0        0.00       -3.36      2.61 o 
  -2  12   0        0.73       -1.68      2.61 o 
  -1  12   0        8.50        4.48      3.36 o 
   0  12   0       20.67       15.86      5.04 o 
   1  12   0        0.50       -1.49      2.42 o 
   2  12   0       15.59        7.09      3.92 o 
   3  12   0        6.98        5.66      2.89 o 
   4  12   0        8.98        2.50      2.97 o 
  -3  13   0        0.63       -1.49      3.17 o 
  -2  13   0        0.62       -1.68      3.17 o 
  -1  13   0        0.00        0.19      3.17 o 
   0  13   0        0.90        0.93      2.98 o 
   1  13   0        9.17        7.65      4.29 o 
   2  13   0        3.66        5.97      4.48 o 
   3  13   0        4.61        0.75      3.92 o 
   4  13   0        2.24        3.70      3.16 o 
  -2  14   0        3.92        2.05      3.92 o 
  -1  14   0        0.75       -1.68      2.98 o 
   0  14   0        0.07       -1.12      2.80 o 
   1  14   0        0.13        2.80      3.73 o 
   2  14   0       18.39       14.74      5.78 o 
  -2 -14   1        0.25        4.10      4.29 o 
  -1 -14   1       16.40       16.04      5.60 o 
   0 -14   1        1.14        0.93      3.54 o 
   1 -14   1        0.83       -0.56      3.36 o 
  -3 -13   1        0.13        5.41      4.85 o 
  -2 -13   1       39.70       32.83      7.46 o 
  -1 -13   1       16.91       14.55      5.41 o 
   0 -13   1        0.00       -1.87      2.61 o 
   1 -13   1        0.15        1.87      3.73 o 
   2 -13   1        3.68        1.87      3.54 o 
   3 -13   1        1.77        3.73      4.10 o 
  -4 -12   1        1.86        4.29      2.96 o 
  -3 -12   1        2.40        1.09      2.44 o 
  -2 -12   1       38.10       30.41      7.09 o 
  -1 -12   1       19.58       29.47      6.53 o 
   0 -12   1        6.39        8.77      4.10 o 
   1 -12   1        0.48       -0.75      2.98 o 
   2 -12   1        2.14        5.41      3.92 o 
   3 -12   1       19.25       21.08      5.97 o 
   4 -12   1        2.08        3.54      4.10 o 
  -5 -11   1        4.42        4.21      3.36 o 
  -4 -11   1        1.26        1.51      2.63 o 
  -3 -11   1        0.92        5.21      2.55 o 
  -2 -11   1        0.04        1.12      3.17 o 
  -1 -11   1       10.67       14.18      4.66 o 
   0 -11   1       10.19       16.79      5.04 o 
   1 -11   1       48.47       46.45      7.09 o 
   2 -11   1       46.66       32.52      4.76 o 
   3 -11   1       11.54       10.26      4.48 o 
   4 -11   1        1.37       -0.75      3.36 o 
  -5 -10   1        2.28        2.71      4.29 o 
  -4 -10   1        0.51        0.67      2.36 o 
  -3 -10   1       47.63       48.12     15.02 o 
  -2 -10   1       22.67       27.31      3.81 o 
  -1 -10   1        1.13        0.75      2.24 o 
   0 -10   1        4.11        4.29      3.17 o 
   1 -10   1       30.24       31.78      3.72 o 
   2 -10   1        7.93        6.16      3.36 o 
   3 -10   1       27.91       21.26      5.22 o 
   4 -10   1        9.92        8.21      4.10 o 
   5 -10   1        3.55        0.19      3.73 o 
  -6  -9   1        1.63        3.27      3.23 o 
  -5  -9   1        2.56        3.18      2.89 o 
  -4  -9   1       12.01       10.23      3.13 o 
  -3  -9   1        3.83        4.87      3.82 o 
  -2  -9   1        1.16       -0.06      1.70 o 
  -1  -9   1        4.78        2.96      2.52 o 
   0  -9   1        0.20       -0.19      2.42 o 
   1  -9   1       45.87       46.87      3.90 o 
   2  -9   1        9.94       12.12      3.92 o 
   3  -9   1        9.34        2.42      2.98 o 
   4  -9   1        5.72        0.37      2.98 o 
   5  -9   1        0.02        1.49      3.73 o 
   6  -9   1        4.97       15.67      5.97 o 
  -6  -8   1        4.37        3.40      2.70 o 
  -5  -8   1       37.30       47.80      5.79 o 
  -4  -8   1       18.61       12.01      5.13 o 
  -3  -8   1        0.01        0.28      1.71 o 
  -2  -8   1       24.45       26.47      3.32 o 
  -1  -8   1        0.09        0.25      1.38 o 
   0  -8   1       37.79       50.10      3.82 o 
   1  -8   1       43.15       47.77      7.18 o 
   2  -8   1       30.63       23.69      4.66 o 
   3  -8   1       14.56       12.68      4.10 o 
   4  -8   1       18.16       11.19      4.10 o 
   5  -8   1        2.20        1.31      3.17 o 
   6  -8   1        1.62        3.73      4.10 o 
  -6  -7   1        0.02        1.71      5.04 o 
  -5  -7   1      130.88      151.96      8.47 o 
  -4  -7   1       32.78       31.03      4.20 o 
  -3  -7   1       40.46       41.07      4.15 o 
  -2  -7   1        0.62        1.83      1.43 o 
  -1  -7   1      215.23      214.21      5.30 o 
   0  -7   1      185.96      185.77      4.73 o 
   1  -7   1      216.90      221.60     10.45 o 
   2  -7   1        0.16        0.19      1.68 o 
   3  -7   1       43.12       40.66      5.78 o 
   4  -7   1       23.28       14.18      4.29 o 
   5  -7   1        0.97        0.19      2.42 o 
   6  -7   1        1.09        2.24      3.54 o 
  -7  -6   1        3.04        4.93      3.08 o 
  -6  -6   1        0.13       -0.65      1.98 o 
  -5  -6   1      193.68      190.62     13.52 o 
  -4  -6   1      248.56      235.60      9.21 o 
  -3  -6   1       13.87       12.48      2.64 o 
  -2  -6   1       20.84       19.82      2.12 o 
  -1  -6   1      151.78      156.07      4.21 o 
   0  -6   1        6.46        8.77      1.21 o 
   1  -6   1      122.91      116.63      3.41 o 
   2  -6   1       42.10       50.18      5.22 o 
   3  -6   1       18.78       15.30      3.73 o 
   4  -6   1       26.71       34.32      5.60 o 
   5  -6   1      107.16      118.26     10.63 o 
   6  -6   1        6.54       11.01      5.04 o 
   7  -6   1       16.61       24.44      7.27 o 
  -7  -5   1        7.10       11.60      4.29 o 
  -6  -5   1        5.33        3.64      3.54 o 
  -5  -5   1        1.27        2.35      2.02 o 
  -4  -5   1      137.64      130.01      6.53 o 
  -3  -5   1      190.21      175.67      5.22 o 
  -2  -5   1        0.72       -0.15      0.77 o 
  -1  -5   1      261.93      243.85      5.19 o 
   0  -5   1       18.09       13.32      1.28 o 
   1  -5   1      177.52      170.78      4.10 o 
   2  -5   1       83.97       77.23      5.60 o 
   3  -5   1      128.69      122.18      7.83 o 
   4  -5   1      384.24      394.71     16.97 o 
   5  -5   1      118.29      145.31     10.82 o 
   6  -5   1        7.08        2.98      3.17 o 
   7  -5   1        0.37       -3.92      2.61 o 
  -7  -4   1        5.99        6.89      3.13 o 
  -6  -4   1       11.02       12.50      5.69 o 
  -5  -4   1        2.69        2.99      2.04 o 
  -4  -4   1        0.94        1.11      1.61 o 
  -3  -4   1      178.59      165.17      6.45 o 
  -2  -4   1        0.05        0.12      0.69 o 
  -1  -4   1       33.46       38.28      1.80 o 
   0  -4   1        8.11        7.06      0.90 o 
   1  -4   1       38.81       26.30      2.98 o 
   2  -4   1       32.07       34.70      3.73 o 
   3  -4   1        1.56        0.19      1.49 o 
   4  -4   1        5.18        5.60      2.80 o 
   5  -4   1      278.42      303.31     15.48 o 
   6  -4   1       17.35       14.36      4.66 o 
   7  -4   1        0.53        6.16      4.29 o 
  -7  -3   1        2.28        1.93      2.46 o 
  -6  -3   1        0.02        1.20      1.97 o 
  -5  -3   1        5.46        3.54      3.08 o 
  -4  -3   1       83.07       82.56     15.48 o 
  -3  -3   1        0.02        1.02      1.49 o 
  -2  -3   1      215.04      212.47      5.85 o 
  -1  -3   1     1258.19     1260.49     16.74 o 
   0  -3   1      147.28      133.85      3.02 o 
   1  -3   1      181.66      193.25      7.27 o 
   2  -3   1      398.69      374.56     12.50 o 
   3  -3   1       19.65       17.51      1.77 o 
   4  -3   1       37.76       33.02      4.85 o 
   5  -3   1      319.31      327.37     15.86 o 
   6  -3   1        3.59        6.16      3.54 o 
   7  -3   1        0.08        3.17      3.54 o 
  -7  -2   1        8.86       12.61      5.32 o 
  -6  -2   1        8.44        7.30      3.54 o 
  -5  -2   1       53.41       51.75      7.27 o 
  -4  -2   1      226.40      233.64      9.23 o 
  -3  -2   1      154.91      132.69      5.28 o 
  -2  -2   1       13.12       13.96      1.46 o 
  -1  -2   1      890.03      855.86     11.79 o 
   0  -2   1      101.12       92.95      2.07 o 
   1  -2   1      332.08      333.34      9.70 o 
   2  -2   1      169.77      157.44      6.90 o 
   3  -2   1      162.71      169.89      4.96 o 
   4  -2   1       16.19       18.47      2.17 o 
   5  -2   1       24.24       20.52      4.66 o 
   6  -2   1        0.55        1.12      2.98 o 
   7  -2   1        0.51        8.95      4.48 o 
  -7  -1   1       18.32       15.67      6.81 o 
  -6  -1   1       28.63       21.19      3.58 o 
  -5  -1   1       17.76       15.82      2.90 o 
  -4  -1   1       21.42       27.96      3.18 o 
  -3  -1   1      917.31      961.02     18.46 o 
  -2  -1   1      246.16      243.25      7.74 o 
  -1  -1   1     3583.52     3425.07     41.20 o 
   0  -1   1     2106.45     2009.14     29.94 o 
   1  -1   1      463.57      414.11     10.63 o 
   2  -1   1      147.68      145.50      5.22 o 
   3  -1   1      908.26      892.54     26.39 o 
   4  -1   1        0.08       -0.05      1.07 o 
   5  -1   1        8.25        7.65      2.61 o 
   7  -1   1        3.35        2.80      3.36 o 
  -6   0   1        5.00        4.22      2.04 o 
  -5   0   1       13.98        7.75      2.61 o 
  -4   0   1       36.81       38.62      5.78 o 
  -3   0   1      321.55      347.29     14.46 o 
  -2   0   1      560.59      546.92     16.60 o 
  -1   0   1      403.60      383.95      5.97 o 
   1   0   1     2002.18     1873.69     27.92 o 
   2   0   1     2369.96     2240.31     34.52 o 
   3   0   1      357.05      369.45      9.42 o 
   4   0   1        1.81        2.69      1.34 o 
   5   0   1        0.00        1.42      1.43 o 
   6   0   1        4.95        0.73      1.88 o 
   8   0   1        0.36        3.92      2.80 o 
  -7   1   1       11.34       10.45      4.66 o 
  -5   1   1       21.41       25.00      3.92 o 
  -4   1   1       13.78       20.94      3.82 o 
  -3   1   1      134.90      132.44      4.79 o 
  -2   1   1      256.98      270.35      6.72 o 
  -1   1   1      896.81      799.49     17.35 o 
   1   1   1        1.75        2.24      0.66 o 
   2   1   1      189.40      179.44      6.34 o 
   3   1   1      184.66      180.91      8.11 o 
   4   1   1       79.84       71.63      4.43 o 
   5   1   1        8.87        9.76      2.42 o 
   6   1   1       22.92       30.26      5.32 o 
   7   1   1       24.50       23.88      6.72 o 
  -7   2   1        0.00        4.85      3.73 o 
  -6   2   1       39.84       36.19      6.90 o 
  -5   2   1       28.46       26.98      4.29 o 
  -4   2   1       24.56       26.28      4.66 o 
  -3   2   1       36.16       29.61      2.37 o 
  -2   2   1      461.34      466.20      9.19 o 
  -1   2   1      264.36      254.57      5.06 o 
   0   2   1      159.35      140.85      7.09 o 
   1   2   1     2470.49     2261.36     47.01 o 
   2   2   1      620.32      572.33     11.53 o 
   3   2   1       53.86       42.34      4.66 o 
   4   2   1       12.09       15.13      2.57 o 
   5   2   1        2.74        0.68      1.43 o 
   6   2   1       15.39       16.63      3.27 o 
   7   2   1       10.78        6.08      3.04 o 
   8   2   1        0.01        0.19      3.92 o 
  -7   3   1        1.21        0.19      3.17 o 
  -6   3   1        2.96        1.12      3.17 o 
  -5   3   1      107.43       83.57      8.58 o 
  -4   3   1        0.99        1.12      1.06 o 
  -3   3   1       91.90       80.79      3.41 o 
  -2   3   1       28.65       27.04      1.63 o 
  -1   3   1      920.59      908.61     14.65 o 
   0   3   1      423.75      394.49      7.41 o 
   1   3   1       51.76       50.06      2.37 o 
   2   3   1      721.90      714.21     14.10 o 
   3   3   1       92.17       92.15      6.53 o 
   4   3   1       27.62       31.55      3.42 o 
   5   3   1        1.17        0.71      3.08 o 
   6   3   1        8.34        9.52      6.90 o 
   7   3   1       13.34       11.77      3.38 o 
  -7   4   1        0.00        3.73      3.92 o 
  -6   4   1        4.13        7.46      4.10 o 
  -5   4   1      431.67      479.39     20.89 o 
  -4   4   1       57.27       52.23      6.34 o 
  -3   4   1      105.47      101.68      6.72 o 
  -2   4   1      624.26      691.71     28.26 o 
  -1   4   1      275.87      266.69      5.62 o 
   0   4   1       50.55       48.94      2.61 o 
   1   4   1       56.68       50.71      3.26 o 
   2   4   1       25.84       19.80      2.31 o 
   3   4   1       25.68       24.44      4.10 o 
   4   4   1      125.38      111.39      5.71 o 
   5   4   1      213.83      214.15      8.81 o 
   6   4   1        3.31        1.29      2.10 o 
   7   4   1        3.62        2.86      2.45 o 
  -7   5   1        0.01        0.00      3.54 o 
  -6   5   1        2.23        2.24      3.36 o 
  -5   5   1       29.54       30.59      6.16 o 
  -4   5   1      111.81       96.81      8.77 o 
  -3   5   1       15.96       13.80      3.36 o 
  -2   5   1       14.82       18.32      1.36 o 
  -1   5   1     4235.87     4536.36     66.59 o 
   0   5   1       11.24       11.55      1.49 o 
   1   5   1      352.81      389.13      7.57 o 
   2   5   1      250.18      278.74      8.04 o 
   3   5   1       21.28       17.56      2.68 o 
   4   5   1        1.80        5.31      2.04 o 
   5   5   1      109.96      122.18     18.28 o 
   6   5   1        5.03        9.93      3.10 o 
   7   5   1       13.88       17.76      5.32 o 
  -7   6   1        0.26        0.37      3.73 o 
  -6   6   1        0.27        0.75      3.17 o 
  -5   6   1       20.27        5.60      3.54 o 
  -4   6   1        1.37        4.48      2.80 o 
  -3   6   1      139.78      147.55      9.14 o 
  -2   6   1        1.42        3.73      2.05 o 
  -1   6   1        6.90        5.86      1.21 o 
   0   6   1        5.16        5.83      1.30 o 
   1   6   1       38.66       42.28      2.01 o 
   2   6   1       14.46       12.87      3.17 o 
   3   6   1      176.43      176.37      6.98 o 
   4   6   1      162.69      178.83      7.81 o 
   5   6   1        0.79        3.39      2.61 o 
   6   6   1        2.82        3.54      2.51 o 
   7   6   1        0.63        0.68      2.78 o 
  -6   7   1        6.47        3.17      4.10 o 
  -5   7   1        1.41        2.98      3.36 o 
  -4   7   1        1.64        1.68      2.80 o 
  -3   7   1        6.21        4.48      2.61 o 
  -2   7   1        1.56        1.31      1.68 o 
  -1   7   1        0.74        0.56      1.31 o 
   0   7   1      111.01       99.57      4.21 o 
   1   7   1        3.30        5.66      1.27 o 
   2   7   1        0.41       -1.31      1.12 o 
   3   7   1       54.14       56.76      4.61 o 
   4   7   1       17.80       25.09      4.66 o 
   5   7   1       16.45       17.68      3.72 o 
   6   7   1       10.55       10.73      3.56 o 
   7   7   1        1.67        0.75      2.69 o 
  -6   8   1        5.94       10.45      5.04 o 
  -5   8   1        7.10       13.62      5.04 o 
  -4   8   1        1.55       -1.31      2.42 o 
  -3   8   1        0.87        1.87      2.61 o 
  -2   8   1       17.52       26.30      4.85 o 
  -1   8   1        0.50        1.12      1.68 o 
   0   8   1        4.30        3.36      2.05 o 
   1   8   1        1.12        6.16      2.80 o 
   2   8   1       22.35       21.02      2.97 o 
   3   8   1        8.78        9.60      3.17 o 
   4   8   1       74.73       61.21      5.50 o 
   5   8   1       23.81       16.97      5.04 o 
   6   8   1        0.00        0.53      2.64 o 
   7   8   1        7.48        7.98      3.92 o 
  -5   9   1        7.27        2.98      4.10 o 
  -4   9   1       15.84       10.07      4.48 o 
  -3   9   1        0.35        0.00      2.61 o 
  -2   9   1       15.83       13.24      3.92 o 
  -1   9   1       96.07       99.24      8.21 o 
   0   9   1       11.87       21.08      4.66 o 
   1   9   1       39.73       54.55      4.25 o 
   2   9   1        7.53        6.87      2.15 o 
   3   9   1       27.08       20.57      3.64 o 
   4   9   1        0.01        2.10      2.05 o 
   5   9   1        7.75        9.54      3.29 o 
   6   9   1       31.24       28.49      5.01 o 
  -5  10   1        8.87        8.21      5.04 o 
  -4  10   1        1.25        0.93      3.54 o 
  -3  10   1       62.32       40.85      6.90 o 
  -2  10   1        6.71        0.56      2.80 o 
  -1  10   1      179.47      160.79     10.63 o 
   0  10   1      877.60      893.50     29.66 o 
   1  10   1        0.15       -1.49      2.24 o 
   2  10   1        2.81        7.48      2.36 o 
   3  10   1        4.51        6.15      2.60 o 
   4  10   1        0.58       -1.17      2.42 o 
   5  10   1        0.02        1.67      2.42 o 
   6  10   1        0.05       -0.20      2.89 o 
  -4  11   1        0.40        0.56      3.17 o 
  -3  11   1        0.05       -1.31      2.80 o 
  -2  11   1       10.87       13.06      4.48 o 
  -1  11   1       30.30       28.54      5.97 o 
   0  11   1        1.59       -1.31      2.80 o 
   1  11   1      507.51      558.86     22.76 o 
   2  11   1        0.38       -0.09      1.98 o 
   3  11   1       29.17       34.00      4.68 o 
   4  11   1        6.54        2.61      2.64 o 
   5  11   1        0.00        2.33      2.60 o 
  -4  12   1        3.19        2.61      3.73 o 
  -3  12   1        0.59       -1.31      2.98 o 
  -2  12   1        0.06        0.56      2.98 o 
  -1  12   1        2.67        3.36      3.54 o 
   0  12   1        2.63        7.65      4.29 o 
   1  12   1        4.45        0.56      2.98 o 
   2  12   1        8.07        5.60      3.73 o 
   3  12   1        0.25        2.32      2.63 o 
   4  12   1        1.16       -1.43      4.85 o 
   5  12   1        0.29        1.95      2.91 o 
  -3  13   1        0.00       -0.93      2.98 o 
  -2  13   1        5.15        5.22      3.92 o 
  -1  13   1        0.00       -3.36      2.24 o 
   0  13   1        0.59        3.17      3.73 o 
   1  13   1        1.54        4.85      3.73 o 
   2  13   1        1.02        3.73      3.54 o 
   3  13   1        3.07        1.49      3.73 o 
   4  13   1        2.11        2.31      2.89 o 
  -2  14   1        1.71        3.36      3.54 o 
  -1  14   1        0.66       -1.68      3.36 o 
   0  14   1        0.95        0.56      3.17 o 
   1  14   1        1.28       -1.12      3.54 o 
   2  14   1        6.92       16.23      5.41 o 
   3  14   1        0.99        5.41      3.73 o 
  -1 -14   2        0.36       -0.75      3.36 o 
   0 -14   2        0.01        2.61      3.92 o 
   1 -14   2        0.02        3.92      3.92 o 
  -3 -13   2        0.25        2.80      3.92 o 
  -2 -13   2        1.18        4.10      4.29 o 
  -1 -13   2        3.60        4.48      4.10 o 
   0 -13   2        2.17        8.21      4.29 o 
   1 -13   2        0.60       -3.54      2.98 o 
   2 -13   2        3.01        3.73      3.73 o 
  -4 -12   2        1.49        4.23      3.49 o 
  -3 -12   2        8.73        9.89      5.04 o 
  -2 -12   2        3.88        9.51      4.48 o 
  -1 -12   2       64.30       85.25      9.89 o 
   0 -12   2       45.49       45.70      7.65 o 
   1 -12   2       10.87       22.57      6.16 o 
   2 -12   2       12.95       13.99      5.22 o 
   3 -12   2        0.02        2.68      5.41 o 
   4 -12   2        1.21        3.56      3.08 o 
  -4 -11   2        0.08        1.55      2.83 o 
  -3 -11   2        0.30       -0.05      2.42 o 
  -2 -11   2       11.07        9.70      4.66 o 
  -1 -11   2        0.36        5.04      3.73 o 
   1 -11   2      180.40      210.04     13.24 o 
   2 -11   2        0.52        0.47      1.85 o 
   3 -11   2        6.54        4.28      4.94 o 
   4 -11   2        1.54       -2.24      3.17 o 
  -5 -10   2        9.25       10.18      3.69 o 
  -4 -10   2        3.13        3.77      2.57 o 
  -3 -10   2        3.65        3.01      2.55 o 
  -2 -10   2        0.18       -1.09      1.88 o 
  -1 -10   2        0.64        1.49      2.80 o 
   0 -10   2        2.00       -0.56      2.61 o 
   1 -10   2       33.92       36.98      8.39 o 
   2 -10   2       25.01       19.92      3.32 o 
   3 -10   2        0.00       -1.49      2.61 o 
   4 -10   2       24.26       27.05      6.16 o 
   5 -10   2        5.11        0.93      3.73 o 
  -6  -9   2        0.08        2.55      2.73 o 
  -5  -9   2        0.50        3.71      2.80 o 
  -4  -9   2        9.53       10.29      3.13 o 
  -3  -9   2        5.68        7.49      3.17 o 
  -2  -9   2        1.24        3.08      1.98 o 
  -1  -9   2       26.18       26.82      5.60 o 
   0  -9   2       34.98       36.44     13.24 o 
   1  -9   2        5.76        4.79      2.04 o 
   2  -9   2       34.62       36.78      3.96 o 
   3  -9   2        0.62        1.12      2.61 o 
   4  -9   2        0.30        0.19      2.98 o 
   5  -9   2        0.06       -4.20      2.80 o 
   6  -9   2        5.75        3.73      4.29 o 
  -6  -8   2        2.71        3.54      3.54 o 
  -5  -8   2       13.01       18.92      4.03 o 
  -4  -8   2        3.98        4.85      2.57 o 
  -3  -8   2       80.71       84.32     15.11 o 
  -2  -8   2       25.75       24.48      3.32 o 
  -1  -8   2        3.82        2.76      1.22 o 
   0  -8   2        2.71        2.32      1.43 o 
   1  -8   2       31.60       27.16      3.13 o 
   2  -8   2        0.61        0.56      2.24 o 
   3  -8   2       37.04       38.80      5.78 o 
   4  -8   2        8.26        6.34      3.36 o 
   5  -8   2        0.01       -1.49      2.80 o 
   6  -8   2        1.52        3.92      4.10 o 
  -6  -7   2        0.60        1.35      2.57 o 
  -5  -7   2       13.97       14.29      3.54 o 
  -4  -7   2        0.08       -2.35      1.70 o 
  -3  -7   2      140.44      132.02      6.56 o 
  -2  -7   2        9.30        7.87      1.62 o 
  -1  -7   2       18.17       12.74      1.81 o 
   0  -7   2       29.13       26.93      2.07 o 
   1  -7   2        0.51        0.10      1.17 o 
   2  -7   2       33.37       36.75      4.85 o 
   3  -7   2        4.58        7.46      3.36 o 
   4  -7   2       44.71       43.46      6.16 o 
   5  -7   2       10.97       10.82      4.48 o 
   6  -7   2       10.63        8.39      4.66 o 
  -7  -6   2       12.98       15.84      4.27 o 
  -6  -6   2        3.24        1.70      2.78 o 
  -5  -6   2        0.05        1.73      2.10 o 
  -4  -6   2        5.43        5.54      2.46 o 
  -3  -6   2        2.32        4.07      1.42 o 
  -2  -6   2       36.36       32.86      2.49 o 
  -1  -6   2       34.47       37.15      2.38 o 
   0  -6   2       64.24       72.36      2.79 o 
   1  -6   2      694.23      681.20     10.65 o 
   2  -6   2      270.19      272.71     11.57 o 
   3  -6   2        1.01        0.19      1.87 o 
   4  -6   2       29.63       30.78      5.22 o 
   5  -6   2       20.94       17.91      4.85 o 
   6  -6   2        3.47       11.01      4.66 o 
   7  -6   2        3.81        5.41      4.29 o 
  -7  -5   2        1.42       -2.15      2.51 o 
  -6  -5   2        1.65        1.15      2.37 o 
  -5  -5   2       26.94       19.71      3.67 o 
  -4  -5   2      134.52      121.20      9.33 o 
  -3  -5   2      117.80      114.06      4.32 o 
  -2  -5   2        0.01        0.09      0.89 o 
  -1  -5   2       22.47       21.20      1.77 o 
   0  -5   2      208.17      233.29      5.06 o 
   1  -5   2      180.58      191.61      4.09 o 
   2  -5   2      629.50      655.67     19.96 o 
   3  -5   2      147.20      154.64      8.77 o 
   4  -5   2       19.07       17.16      4.10 o 
   5  -5   2      143.26      154.26     10.82 o 
   6  -5   2       65.97       81.89      9.70 o 
   7  -5   2        1.79       -1.87      3.36 o 
  -7  -4   2        0.02        1.87      5.13 o 
  -6  -4   2        0.26        0.62      2.37 o 
  -5  -4   2        6.07        3.92      2.15 o 
  -4  -4   2      154.00      148.38      6.88 o 
  -3  -4   2        0.05       -0.31      0.86 o 
  -2  -4   2      284.45      262.38      6.06 o 
  -1  -4   2      165.93      153.00      3.91 o 
   0  -4   2       15.57       17.27      1.39 o 
   1  -4   2        0.00        0.35      0.62 o 
   2  -4   2       58.81       62.12      4.48 o 
   3  -4   2        2.10       -0.19      1.68 o 
   4  -4   2       43.91       51.11      6.16 o 
   5  -4   2      139.94      150.72     10.45 o 
   6  -4   2       21.15       24.62      6.16 o 
   7  -4   2        3.35        1.49      3.17 o 
  -7  -3   2        4.64        5.04      3.13 o 
  -6  -3   2       23.56       23.27      4.06 o 
  -5  -3   2        5.15        3.17      4.38 o 
  -4  -3   2        5.70       10.65      2.41 o 
  -3  -3   2       42.20       45.57      3.67 o 
  -2  -3   2      348.74      329.21      6.76 o 
  -1  -3   2      653.66      676.30     10.83 o 
   0  -3   2      241.92      219.80      4.26 o 
   1  -3   2      628.75      636.84     12.68 o 
   2  -3   2       15.69       19.13      3.73 o 
   3  -3   2        5.78        8.77      2.42 o 
   4  -3   2       38.06       27.98      4.48 o 
   5  -3   2       58.24       57.64      6.90 o 
   6  -3   2        4.37        5.60      3.36 o 
   7  -3   2       10.81        4.10      3.73 o 
  -7  -2   2        5.67        1.36      2.60 o 
  -6  -2   2       24.38       21.04      3.88 o 
  -5  -2   2        4.46        1.41      1.93 o 
  -4  -2   2       29.76       37.93      3.80 o 
  -3  -2   2       32.46       36.58      3.27 o 
  -2  -2   2      566.62      536.18      9.30 o 
  -1  -2   2     3314.44     3288.50     40.31 o 
   0  -2   2     4626.20     4403.94     52.28 o 
   1  -2   2      241.26      252.37      4.97 o 
   2  -2   2      733.53      726.87     14.18 o 
   3  -2   2       24.37       25.38      2.10 o 
   4  -2   2        7.08        5.57      1.43 o 
   5  -2   2       26.01       24.62      4.85 o 
   6  -2   2        0.07       -0.75      2.24 o 
   7  -2   2        5.24        5.78      4.10 o 
  -7  -1   2        0.24        2.98      2.64 o 
  -6  -1   2       46.27       30.38      4.28 o 
  -5  -1   2        5.38        4.12      2.15 o 
  -4  -1   2       25.51       26.19      3.23 o 
  -3  -1   2        4.03        4.24      2.42 o 
  -2  -1   2       47.13       53.48      2.45 o 
  -1  -1   2     4273.03     3975.54     47.95 o 
   0  -1   2      575.71      520.11      7.27 o 
   1  -1   2      682.05      664.64     11.43 o 
   2  -1   2      613.11      548.73     10.19 o 
   3  -1   2        2.79        3.54      1.49 o 
   4  -1   2       43.07       52.23      4.29 o 
   5  -1   2        0.76        2.61      2.05 o 
   6  -1   2        6.98        4.29      3.17 o 
   7  -1   2        0.58        1.31      2.80 o 
   8  -1   2        0.82        9.33      4.48 o 
  -6   0   2        1.76        0.07      1.97 o 
  -5   0   2        6.51        4.51      2.33 o 
  -4   0   2        0.83        1.90      1.43 o 
  -3   0   2      286.15      325.58      8.78 o 
  -2   0   2       15.72       21.42      2.02 o 
  -1   0   2      520.88      500.46      7.70 o 
   0   0   2     1808.78     1743.24     25.83 o 
   1   0   2     1692.12     1642.66     24.71 o 
   2   0   2      740.48      750.33     29.47 o 
   3   0   2      617.27      696.35     15.76 o 
   4   0   2      361.53      382.40     15.67 o 
   5   0   2        2.71        2.05      1.70 o 
   6   0   2       23.12       17.82      3.31 o 
   8   0   2        1.96       -0.56      3.54 o 
  -7   1   2        0.13       -2.61      3.17 o 
  -5   1   2       19.61       18.09      3.73 o 
  -4   1   2       53.55       56.55      9.05 o 
  -3   1   2       40.22       42.98      6.06 o 
  -2   1   2      132.09      144.03      4.61 o 
  -1   1   2      208.45      194.66      4.70 o 
   0   1   2      987.09      951.94     12.13 o 
   1   1   2     1180.63     1134.31     15.39 o 
   2   1   2       37.06       44.74      2.44 o 
   3   1   2        1.31        4.16      1.38 o 
   4   1   2      242.63      282.23     13.06 o 
   5   1   2        9.53       10.86      2.37 o 
   6   1   2        8.35       10.33      2.89 o 
   7   1   2        3.03       -3.73      3.17 o 
  -7   2   2        0.09        3.36      3.36 o 
  -6   2   2        0.49        1.68      2.61 o 
  -5   2   2      122.74      108.67      7.09 o 
  -4   2   2        4.56        1.79      1.27 o 
  -3   2   2       48.96       48.66     10.73 o 
  -2   2   2        2.90        5.45      1.17 o 
  -1   2   2      637.34      630.87     11.66 o 
   0   2   2      460.47      420.75      6.21 o 
   1   2   2      631.51      590.75     10.49 o 
   2   2   2     1150.80     1089.34     18.99 o 
   3   2   2       67.49       56.13      3.63 o 
   4   2   2      300.55      317.48     14.36 o 
   5   2   2        0.07       -1.03      1.32 o 
   6   2   2        5.00        5.60      3.64 o 
   7   2   2       17.34       19.17      4.57 o 
   8   2   2        1.76        4.10      4.85 o 
  -7   3   2        2.30        3.17      3.73 o 
  -6   3   2        0.00       -0.56      2.61 o 
  -5   3   2      330.82      365.23     17.72 o 
  -4   3   2       86.03       92.04     11.66 o 
  -3   3   2        7.73        8.27      1.52 o 
  -2   3   2      371.05      359.65      7.93 o 
  -1   3   2        5.26        4.77      0.90 o 
   0   3   2      471.93      460.81      8.62 o 
   1   3   2     1607.88     1500.94     24.00 o 
   2   3   2      216.69      223.54      6.90 o 
   3   3   2        0.03       -0.30      0.98 o 
   4   3   2       33.27       26.67      4.85 o 
   5   3   2        0.24        2.22      1.83 o 
   6   3   2        2.38       -1.24      1.78 o 
   7   3   2       14.22       16.01      4.20 o 
   8   3   2        0.02        0.49      2.72 o 
  -7   4   2        7.21        5.78      4.10 o 
  -6   4   2        5.53        3.73      3.54 o 
  -5   4   2       39.44       57.45      7.65 o 
  -4   4   2      400.58      406.09     17.53 o 
  -3   4   2       58.40       60.95      5.13 o 
  -2   4   2      124.15      112.48      3.72 o 
  -1   4   2      397.34      379.18      7.75 o 
   0   4   2        4.67        6.79      3.73 o 
   1   4   2       71.97       65.05      3.64 o 
   2   4   2      375.55      408.54      9.76 o 
   3   4   2        6.98        6.39      1.83 o 
   4   4   2      241.98      223.47     12.12 o 
   5   4   2       25.04       24.55      8.21 o 
   6   4   2       25.01       30.90      4.44 o 
   7   4   2        2.38       -1.09      2.31 o 
  -7   5   2        8.14        4.85      3.73 o 
  -6   5   2       16.95       24.62      6.34 o 
  -5   5   2        1.12       -0.37      2.61 o 
  -4   5   2      228.28      220.67     12.68 o 
  -3   5   2      239.77      232.61     11.75 o 
  -2   5   2      114.57      117.48      5.13 o 
  -1   5   2        7.14       14.20      1.55 o 
   0   5   2      115.97      115.58      6.72 o 
   1   5   2      128.81      116.40      4.42 o 
   2   5   2      247.82      282.91     12.12 o 
   3   5   2       89.60       97.62      7.18 o 
   4   5   2      157.11      139.71      9.70 o 
   5   5   2      160.42      164.36      7.75 o 
   6   5   2       57.37       56.00      9.79 o 
   7   5   2        0.26        2.31      4.20 o 
  -6   6   2        0.14        3.54      3.73 o 
  -5   6   2        3.86        5.22      3.36 o 
  -4   6   2       65.87       75.73      8.21 o 
  -3   6   2      128.32      135.42      8.95 o 
  -2   6   2       11.68        5.97      2.42 o 
  -1   6   2      131.34      132.12      4.34 o 
   0   6   2        5.89        8.77      1.57 o 
   1   6   2       28.16       29.91      1.44 o 
   2   6   2        1.34        1.12      1.25 o 
   3   6   2        0.01       -0.15      1.25 o 
   4   6   2        0.14       -0.15      2.61 o 
   5   6   2      266.76      290.73     29.57 o 
   6   6   2       49.38       60.94     10.45 o 
   7   6   2        0.26        1.50      2.70 o 
  -6   7   2        0.01        3.17      4.10 o 
  -5   7   2        1.76        0.37      2.98 o 
  -4   7   2       11.48       12.12      4.10 o 
  -3   7   2       25.68       26.49      4.85 o 
  -2   7   2       73.07       70.51      6.53 o 
  -1   7   2        4.70        1.92      1.12 o 
   0   7   2       74.04       76.06      3.76 o 
   1   7   2       74.04       67.99      4.08 o 
   2   7   2        1.67        0.19      1.32 o 
   3   7   2        0.15       -0.56      1.68 o 
   4   7   2       46.93       39.04      4.41 o 
   5   7   2       98.08      111.01     11.94 o 
   6   7   2       28.49       37.71      8.11 o 
   7   7   2        1.62        3.06      3.36 o 
  -6   8   2        5.73       12.12      5.22 o 
  -5   8   2        0.08       -1.49      2.80 o 
  -4   8   2        5.34        7.65      3.54 o 
  -3   8   2       41.85       37.87      5.97 o 
  -2   8   2       18.86       17.72      4.29 o 
  -1   8   2       20.94       19.77      3.92 o 
   0   8   2       58.74       62.59     14.18 o 
   1   8   2       13.24       11.26      2.36 o 
   2   8   2        5.76        7.72      2.17 o 
   3   8   2       21.46       32.83      5.78 o 
   4   8   2        4.33        4.99      2.28 o 
   5   8   2       44.61       64.91      8.39 o 
   6   8   2       17.83       14.05      3.89 o 
   7   8   2        0.20       -0.50      3.82 o 
  -5   9   2        1.41        2.24      3.73 o 
  -4   9   2        1.75       -2.42      2.42 o 
  -3   9   2       92.07       73.12      8.21 o 
  -2   9   2       10.65        5.78      3.17 o 
  -1   9   2       49.34       41.78      5.78 o 
   0   9   2       35.79       34.51      5.22 o 
   1   9   2        2.33        1.21      1.71 o 
   2   9   2       34.29       25.37      5.04 o 
   3   9   2       39.38       33.29      4.25 o 
   4   9   2       12.05       10.36      5.60 o 
   5   9   2        0.02        0.59      2.36 o 
   6   9   2        2.21        5.09      2.97 o 
  -5  10   2        0.06        0.75      4.10 o 
  -4  10   2        0.03       -3.92      2.61 o 
  -3  10   2        7.15       10.63      4.29 o 
  -2  10   2       67.52       49.99      6.90 o 
  -1  10   2        2.77        0.56      2.42 o 
   0  10   2       49.06       70.70      7.65 o 
   1  10   2       53.95       63.79      7.65 o 
   2  10   2        4.47        5.91      2.23 o 
   3  10   2        1.01        1.84      2.61 o 
   4  10   2       15.77       19.03      3.63 o 
   5  10   2        0.67        1.95      2.57 o 
   6  10   2        3.97        9.10      4.57 o 
  -4  11   2        0.02       -2.80      2.98 o 
  -3  11   2        5.19       -2.05      2.80 o 
  -2  11   2       22.60       18.84      5.22 o 
  -1  11   2       51.98       46.07      6.72 o 
   0  11   2       21.13       22.76      5.60 o 
   1  11   2       13.83       26.11      5.97 o 
   2  11   2       24.82       21.87      5.78 o 
   3  11   2       31.48       36.24      5.50 o 
   4  11   2        7.42        1.71      2.44 o 
   5  11   2        0.22       -0.93      2.37 o 
  -4  12   2        0.43        2.61      3.36 o 
  -3  12   2        6.19        5.22      4.10 o 
  -2  12   2        0.02       -0.37      2.61 o 
  -1  12   2        4.30        7.83      4.10 o 
   0  12   2        0.11       -0.93      2.42 o 
   1  12   2       55.95       60.44      8.21 o 
   2  12   2       48.62       59.88      8.58 o 
   3  12   2        0.00        2.37      3.36 o 
   4  12   2        0.20        2.12      2.83 o 
   5  12   2        0.10        4.88      3.36 o 
  -3  13   2        0.09       -0.56      3.17 o 
  -2  13   2        0.09       -0.93      2.80 o 
  -1  13   2        3.48        6.72      3.92 o 
   0  13   2        5.22        1.68      3.73 o 
   1  13   2       43.32       37.31      7.09 o 
   2  13   2        0.04        4.10      3.36 o 
   3  13   2        6.51        9.70      4.66 o 
   4  13   2        0.05        2.87      2.87 o 
  -2  14   2        2.42        4.29      4.29 o 
  -1  14   2        0.67        0.00      3.36 o 
   0  14   2        0.04        0.19      2.98 o 
   1  14   2        0.47        0.37      3.36 o 
   2  14   2        1.98        6.34      4.29 o 
   3  14   2        0.18       -0.75      3.73 o 
  -2 -13   3        5.92       12.12      5.60 o 
  -1 -13   3        0.12        4.10      4.10 o 
   0 -13   3        0.31        2.61      4.10 o 
   1 -13   3       21.51       21.64      5.97 o 
   2 -13   3        0.09        0.93      3.54 o 
  -3 -12   3       10.25        1.31      4.10 o 
  -2 -12   3       14.39       23.32      6.34 o 
  -1 -12   3        3.33        2.80      3.54 o 
   0 -12   3       45.07       41.22      7.27 o 
   1 -12   3       16.71       11.94      4.66 o 
   2 -12   3        1.92       -0.19      3.36 o 
   3 -12   3        1.41        1.59      3.45 o 
  -4 -11   3        2.74        6.08      3.42 o 
  -3 -11   3        1.23       -0.39      2.80 o 
  -2 -11   3       22.88       27.79      6.72 o 
  -1 -11   3        3.55        2.98      3.36 o 
   0 -11   3        6.81        2.61      3.36 o 
   1 -11   3       44.01       32.83      5.97 o 
   2 -11   3       45.33       45.13      4.81 o 
   3 -11   3        4.15        5.29      5.22 o 
   4 -11   3        0.05        2.48      4.66 o 
  -5 -10   3        0.50        3.89      3.73 o 
  -4 -10   3        1.35        0.46      2.82 o 
  -3 -10   3        0.52        4.27      2.80 o 
  -2 -10   3        2.03        2.68      2.36 o 
  -1 -10   3        4.75        5.41      3.54 o 
   0 -10   3       28.87       35.07      6.16 o 
   1 -10   3       31.52       36.67      4.14 o 
   2 -10   3        5.02        6.33      2.50 o 
   3 -10   3        1.11        1.06      3.26 o 
   4 -10   3        1.76        4.29      3.36 o 
   5 -10   3        0.43        1.49      3.73 o 
  -5  -9   3        2.16        0.61      2.89 o 
  -4  -9   3        3.22       -0.39      3.73 o 
  -3  -9   3        6.62        4.16      3.17 o 
  -2  -9   3        6.55        2.76      2.17 o 
  -1  -9   3        8.23        7.97      4.29 o 
   0  -9   3      138.22      169.82      7.06 o 
   1  -9   3       10.27       10.78      2.51 o 
   2  -9   3        8.67        5.80      2.23 o 
   3  -9   3        3.09        5.24      2.17 o 
   4  -9   3        3.69        1.68      3.17 o 
   5  -9   3        2.19        3.17      4.48 o 
  -6  -8   3        0.02       -1.13      2.98 o 
  -5  -8   3        1.39        4.67      3.21 o 
  -4  -8   3        6.63        6.74      2.64 o 
  -3  -8   3       44.94       44.13     10.07 o 
  -2  -8   3       12.37        6.71      4.10 o 
  -1  -8   3       19.67       20.81      2.29 o 
   0  -8   3       20.04       28.31      3.21 o 
   1  -8   3        9.01        7.26      2.10 o 
   2  -8   3       55.77       58.64      5.97 o 
   3  -8   3        1.49        0.00      2.42 o 
   4  -8   3        5.01        4.66      3.36 o 
   5  -8   3        1.11        4.10      3.92 o 
   6  -8   3        1.90       -0.56      3.54 o 
  -6  -7   3        1.62        1.79      3.17 o 
  -5  -7   3       39.53       37.36      8.30 o 
  -4  -7   3       86.05      101.52     11.66 o 
  -3  -7   3        3.40        3.57      2.28 o 
  -2  -7   3       68.97       88.54      4.01 o 
  -1  -7   3       59.70       71.24      3.69 o 
   0  -7   3       23.03       20.07      3.72 o 
   1  -7   3        4.91        3.81      1.64 o 
   2  -7   3       19.30       18.19      2.70 o 
   3  -7   3       28.36       43.84      5.60 o 
   4  -7   3       43.17       50.92      6.72 o 
   5  -7   3       31.25       40.10      6.72 o 
   6  -7   3        2.10        0.37      3.17 o 
  -6  -6   3        0.12        0.59      2.64 o 
  -5  -6   3        0.16       -0.28      1.97 o 
  -4  -6   3       40.64       42.83      4.86 o 
  -3  -6   3      119.54      125.97      7.84 o 
  -2  -6   3        2.24        1.87      1.17 o 
  -1  -6   3      845.30      902.25     15.22 o 
   0  -6   3       94.96      102.15      3.48 o 
   1  -6   3        1.07       -0.42      0.71 o 
   2  -6   3      205.29      217.90      7.37 o 
   3  -6   3      231.43      222.54     11.01 o 
   4  -6   3      106.02      103.34      8.02 o 
   5  -6   3       12.45       12.31      4.29 o 
   6  -6   3        0.25        1.68      3.36 o 
   7  -6   3        1.08        5.04      4.48 o 
  -6  -5   3        2.20        2.22      2.64 o 
  -5  -5   3        3.68        0.52      2.04 o 
  -4  -5   3      127.67      114.23     10.54 o 
  -3  -5   3       52.21       52.12      3.39 o 
  -2  -5   3       76.57       82.28      3.67 o 
  -1  -5   3       35.53       47.78      4.71 o 
   0  -5   3        5.29        5.36      1.22 o 
   1  -5   3       62.52       63.51      2.43 o 
   2  -5   3       17.69       19.03      3.17 o 
   3  -5   3        0.22        1.12      1.49 o 
   4  -5   3      505.82      503.27     18.84 o 
   5  -5   3        2.25        7.46      3.54 o 
   6  -5   3        3.66        7.83      3.92 o 
   7  -5   3        0.10        5.22      4.10 o 
  -7  -4   3        0.08       -0.51      2.73 o 
  -6  -4   3       11.78       17.07      4.29 o 
  -5  -4   3        7.00       11.89      3.10 o 
  -4  -4   3       61.74       69.50      8.02 o 
  -3  -4   3        2.83        2.44      1.28 o 
  -2  -4   3      176.53      187.51      5.25 o 
  -1  -4   3       51.28       56.75      2.61 o 
   0  -4   3        4.75        6.72      1.03 o 
   1  -4   3      147.22      164.28      4.34 o 
   2  -4   3        0.82        2.05      1.31 o 
   3  -4   3       18.15       12.31      2.80 o 
   4  -4   3        9.31       11.01      3.17 o 
   5  -4   3       16.27       17.53      4.29 o 
   6  -4   3       10.30        8.95      4.29 o 
   7  -4   3        9.57        9.51      4.66 o 
  -7  -3   3        0.98        2.90      5.13 o 
  -6  -3   3       10.50       11.64      3.45 o 
  -5  -3   3        6.18        9.44      3.92 o 
  -4  -3   3       28.50       34.71      4.38 o 
  -3  -3   3       13.27       13.95      2.41 o 
  -2  -3   3        0.72        3.10      1.13 o 
  -1  -3   3       48.78       57.77      2.40 o 
   0  -3   3       17.10       16.24      1.28 o 
   1  -3   3        4.42        5.07      0.84 o 
   2  -3   3        5.30        6.27      1.03 o 
   3  -3   3       24.84       28.87      2.52 o 
   4  -3   3      124.19      135.05      8.39 o 
   5  -3   3       38.09       45.33      6.16 o 
   6  -3   3        1.90        0.93      2.61 o 
   7  -3   3        2.79        6.72      3.92 o 
  -7  -2   3        1.93        0.60      2.55 o 
  -6  -2   3        9.17        9.01      3.05 o 
  -5  -2   3        0.13        0.30      1.78 o 
  -4  -2   3        6.89        6.73      2.14 o 
  -3  -2   3       24.99       32.66      2.65 o 
  -2  -2   3       92.88       85.65      3.26 o 
  -1  -2   3      844.84      864.06     12.77 o 
   0  -2   3        3.43        3.87      0.74 o 
   1  -2   3     1207.24     1156.91     15.28 o 
   2  -2   3       46.01       44.10      2.10 o 
   3  -2   3       10.82        9.60      1.58 o 
   4  -2   3        4.90        6.76      2.80 o 
   5  -2   3       18.53       27.98      5.22 o 
   6  -2   3       21.18       13.62      4.29 o 
   7  -2   3        5.76       13.99      4.85 o 
  -7  -1   3        0.64        3.47      2.82 o 
  -6  -1   3        5.42        6.26      2.72 o 
  -5  -1   3       13.76       11.14      2.76 o 
  -4  -1   3        1.06       -0.18      1.25 o 
  -3  -1   3       61.52       80.32      4.44 o 
  -2  -1   3      510.37      548.39      9.74 o 
  -1  -1   3      262.17      244.25      5.02 o 
   0  -1   3    19913.21    18339.27    212.58 o 
   1  -1   3     7688.72     7632.78     89.57 o 
   2  -1   3        2.96        2.65      0.85 o 
   3  -1   3      315.48      299.87      7.56 o 
   4  -1   3        1.48        2.42      1.87 o 
   5  -1   3        5.41        6.55      3.08 o 
   6  -1   3        0.84        1.68      2.80 o 
   7  -1   3        0.11        4.48      3.36 o 
   8  -1   3        0.78        5.04      4.10 o 
  -6   0   3       49.57       56.87      5.55 o 
  -5   0   3       11.96       10.29      2.70 o 
  -4   0   3        6.35        6.96      2.06 o 
  -3   0   3       48.95       59.61      3.94 o 
  -2   0   3       29.58       23.53      1.91 o 
  -1   0   3      140.64      120.07      3.22 o 
   0   0   3     2223.89     2118.37     31.89 o 
   1   0   3    12013.74    11427.71    160.91 o 
   2   0   3      784.94      767.99     13.72 o 
   3   0   3      288.24      296.69     15.48 o 
   4   0   3      161.33      167.61      6.43 o 
   5   0   3        8.96        5.55      2.24 o 
   6   0   3       23.96       23.27      3.45 o 
   8   0   3        0.27        4.48      4.10 o 
  -7   1   3        1.67        2.61      3.92 o 
  -6   1   3       15.06       17.72      5.60 o 
  -5   1   3       19.21       24.44      4.29 o 
  -4   1   3       18.15       17.89      2.72 o 
  -3   1   3       44.46       47.55      3.82 o 
  -2   1   3       68.98       70.12      3.32 o 
  -1   1   3      559.30      486.99      9.66 o 
   0   1   3        2.27        1.53      0.53 o 
   1   1   3       70.23       71.55      2.63 o 
   2   1   3       29.80       31.52      2.23 o 
   3   1   3       36.32       36.15      6.72 o 
   4   1   3      150.22      152.26      7.93 o 
   5   1   3        3.13        4.85      3.17 o 
   6   1   3       71.83       65.84     10.63 o 
   7   1   3        6.15       -0.93      3.54 o 
  -7   2   3        3.47        5.78      4.10 o 
  -6   2   3       29.00       49.99      8.21 o 
  -5   2   3        0.53       -1.27      1.51 o 
  -4   2   3        0.02        0.03      1.25 o 
  -3   2   3       55.69       56.33      3.54 o 
  -2   2   3       29.79       34.56      5.69 o 
  -1   2   3        9.38        6.73      0.93 o 
   0   2   3     1822.60     1771.85     22.24 o 
   1   2   3       47.84       43.28      2.68 o 
   2   2   3      272.73      260.53      5.95 o 
   3   2   3       62.95       54.95      3.56 o 
   4   2   3        7.67       12.93      2.50 o 
   5   2   3       14.84        7.83      3.36 o 
   6   2   3        7.52        4.05      2.24 o 
   7   2   3        1.98        1.75      2.46 o 
   8   2   3        2.71       10.63      6.53 o 
  -7   3   3        1.39        0.37      3.17 o 
  -6   3   3        1.39        1.68      2.98 o 
  -5   3   3        3.00        7.27      3.73 o 
  -4   3   3       57.87       49.58      3.72 o 
  -3   3   3      417.31      439.10     12.22 o 
  -2   3   3      738.15      808.99     15.08 o 
  -1   3   3       48.79       61.82      2.68 o 
   0   3   3       41.16       37.39      1.65 o 
   1   3   3      315.87      315.07      7.03 o 
   2   3   3      201.84      192.03      4.09 o 
   3   3   3       15.46       15.81      2.36 o 
   4   3   3        2.56        3.67      1.70 o 
   5   3   3      132.37      123.11      9.51 o 
   6   3   3       13.12        7.40      3.08 o 
   7   3   3        3.01        2.68      3.45 o 
   8   3   3        1.50        2.05      4.85 o 
  -7   4   3        5.59        6.53      4.29 o 
  -6   4   3       16.83        9.51      4.48 o 
  -5   4   3        2.00        2.05      3.17 o 
  -4   4   3       22.19       20.15      4.66 o 
  -3   4   3       12.40       15.45      2.10 o 
  -2   4   3      524.84      574.98     11.74 o 
  -1   4   3      626.49      638.28     15.48 o 
   0   4   3       80.91       88.02      5.50 o 
   1   4   3      724.11      732.75     13.72 o 
   2   4   3      493.12      525.79     11.54 o 
   3   4   3       19.24       17.99      2.51 o 
   4   4   3       15.27       10.66      2.44 o 
   5   4   3        1.49        0.19      2.42 o 
   6   4   3        6.34        6.65      2.50 o 
   7   4   3        0.03       -1.01      2.14 o 
   8   4   3        1.20        2.31      3.09 o 
  -6   5   3        7.04        9.33      4.48 o 
  -5   5   3        4.87        1.31      2.61 o 
  -4   5   3      110.91      136.54      9.89 o 
  -3   5   3        9.05        9.70      3.17 o 
  -2   5   3       60.35       64.10      3.24 o 
  -1   5   3      405.37      463.66      9.85 o 
   0   5   3       27.91       20.57      1.97 o 
   1   5   3      127.70      144.70      5.13 o 
   2   5   3     1986.64     2046.12     34.02 o 
   3   5   3      157.32      156.52      6.40 o 
   4   5   3       25.44       27.16      3.73 o 
   5   5   3      232.94      224.03     13.80 o 
   6   5   3       28.04       42.67     14.92 o 
   7   5   3        0.87        1.81      2.60 o 
  -6   6   3        0.64       -0.19      3.17 o 
  -5   6   3        4.63        2.05      3.36 o 
  -4   6   3       27.34       24.81      5.60 o 
  -3   6   3        4.61        5.60      2.98 o 
  -2   6   3       10.87       10.62      2.33 o 
  -1   6   3       12.88       20.49      5.50 o 
   0   6   3       46.38       49.76      3.16 o 
   1   6   3       22.60       21.86      2.61 o 
   2   6   3      382.44      410.76     10.82 o 
   3   6   3      152.53      146.03      9.98 o 
   4   6   3      142.36      147.57     14.18 o 
   5   6   3        6.00        7.46      3.92 o 
   6   6   3       26.46       23.37      4.38 o 
   7   6   3        0.00        0.58      3.64 o 
  -6   7   3        3.82        2.24      3.73 o 
  -5   7   3        1.00        2.05      2.98 o 
  -4   7   3       28.59       31.15      5.97 o 
  -3   7   3       12.94       10.45      3.73 o 
  -2   7   3       37.31       35.81      5.22 o 
  -1   7   3        7.31        6.38      1.51 o 
   0   7   3       13.55       10.71      1.97 o 
   1   7   3      129.73      132.08      5.39 o 
   2   7   3       49.97       66.22      7.37 o 
   3   7   3        1.74       -0.07      1.68 o 
   4   7   3       27.07       30.40      4.15 o 
   5   7   3       10.04       13.65      3.23 o 
   6   7   3       54.20       66.20      6.53 o 
   7   7   3        0.02        0.24      2.97 o 
  -6   8   3       22.18       36.19      7.83 o 
  -5   8   3        0.30       -0.19      2.61 o 
  -4   8   3       13.20       17.16      4.85 o 
  -3   8   3        5.39        9.33      3.73 o 
  -2   8   3        0.28       -2.42      1.68 o 
  -1   8   3       53.76       53.54      5.97 o 
   0   8   3      134.12      134.84      5.50 o 
   1   8   3       62.60       71.37      4.59 o 
   2   8   3        1.90        4.84      1.91 o 
   3   8   3        4.04        5.91      2.31 o 
   4   8   3        9.97        0.19      2.80 o 
   5   8   3        1.47        4.00      2.44 o 
   6   8   3        6.37        7.13      2.98 o 
   7   8   3        7.29        3.55      3.00 o 
  -5   9   3        1.06        2.05      3.36 o 
  -4   9   3        0.42       -2.61      2.61 o 
  -3   9   3        5.89        4.66      3.17 o 
  -2   9   3        2.67        1.87      2.42 o 
  -1   9   3       76.44       83.94      7.83 o 
   0   9   3        1.04        2.98      2.61 o 
   1   9   3      164.67      177.46      8.77 o 
   2   9   3        0.86       -1.79      1.48 o 
   3   9   3       33.95       26.44      3.89 o 
   4   9   3        0.03        2.24      2.98 o 
   5   9   3        0.26       -0.11      2.17 o 
   6   9   3       14.09       13.19      4.01 o 
  -5  10   3        1.91       -0.75      3.17 o 
  -4  10   3        1.02        9.51      4.29 o 
  -3  10   3        8.33        8.39      4.10 o 
  -2  10   3        7.26        8.77      3.73 o 
  -1  10   3       10.13        9.70      3.73 o 
   0  10   3      337.69      322.33     15.48 o 
   1  10   3      260.50      280.57      9.66 o 
   2  10   3       13.11       15.59      3.16 o 
   3  10   3       68.82       70.88      8.58 o 
   4  10   3       19.18       13.44      4.01 o 
   5  10   3        1.17        0.84      2.37 o 
   6  10   3       19.22       22.07      4.68 o 
  -4  11   3        2.45        4.10      3.92 o 
  -3  11   3        0.13       -0.93      2.98 o 
  -2  11   3       10.04        7.09      3.73 o 
  -1  11   3        8.64       13.99      4.48 o 
   0  11   3       30.78       23.69      5.60 o 
   1  11   3       11.41       15.30      4.85 o 
   2  11   3       15.15       16.97      5.22 o 
   3  11   3        3.52        5.91      2.57 o 
   4  11   3       27.19       28.44      5.50 o 
   5  11   3        0.29        1.77      2.64 o 
   6  11   3        0.55        1.03      2.90 o 
  -4  12   3        0.00       -2.61      3.17 o 
  -3  12   3        0.00        0.93      3.36 o 
  -2  12   3        2.14        1.87      2.61 o 
  -1  12   3        7.14       11.94      4.66 o 
   0  12   3        1.26        0.56      2.98 o 
   1  12   3        1.77        2.61      3.17 o 
   2  12   3        2.51        0.00      3.17 o 
   3  12   3        1.97        0.79      4.66 o 
   4  12   3        8.67        8.85      4.85 o 
   5  12   3        1.11        1.40      3.17 o 
  -3  13   3        1.55        3.36      3.54 o 
  -2  13   3        2.07        1.12      3.17 o 
  -1  13   3        0.54        2.05      3.17 o 
   0  13   3        1.04        3.36      3.54 o 
   1  13   3        2.64        6.53      3.92 o 
   2  13   3        9.58        7.65      4.10 o 
   3  13   3        2.40        2.24      3.73 o 
   4  13   3        2.83        4.69      3.08 o 
  -2  14   3        1.10        1.12      3.17 o 
  -1  14   3        0.81       -1.87      3.17 o 
   0  14   3        0.40       -0.19      3.36 o 
   1  14   3        0.23        1.87      3.54 o 
   2  14   3        1.93        4.29      4.48 o 
   3  14   3        0.22       -0.56      3.92 o 
  -1 -13   4        5.28        3.54      4.48 o 
   0 -13   4        0.23        1.31      4.10 o 
   1 -13   4        0.79        1.12      3.54 o 
  -3 -12   4        0.59        4.29      4.85 o 
  -2 -12   4        0.08       -3.36      3.54 o 
  -1 -12   4        3.60       10.07      5.04 o 
   0 -12   4        2.19        5.04      4.10 o 
   1 -12   4       12.03       18.47      5.41 o 
   2 -12   4        0.66        0.37      3.17 o 
   3 -12   4        0.79       -0.32      2.36 o 
  -4 -11   4        0.03       -2.32      2.96 o 
  -3 -11   4        7.37       11.61      3.82 o 
  -2 -11   4        4.31        3.36      4.10 o 
  -1 -11   4       11.49       12.87      4.66 o 
   0 -11   4        2.91       10.26      4.29 o 
   1 -11   4        3.59        2.80      3.36 o 
   2 -11   4       34.64       41.22      4.81 o 
   3 -11   4        4.33        5.97      2.63 o 
   4 -11   4        9.50       11.89      3.18 o 
  -4 -10   4       15.59       17.23      4.17 o 
  -3 -10   4        2.76        1.08      2.70 o 
  -2 -10   4        2.64        3.54      2.51 o 
  -1 -10   4        0.03        1.12      3.17 o 
   0 -10   4        5.34        1.68      2.98 o 
   1 -10   4        2.65       -1.45      1.70 o 
   2 -10   4        3.95        1.70      2.80 o 
   3 -10   4        3.11        8.07      2.76 o 
   4 -10   4        1.47        0.22      5.04 o 
   5 -10   4        0.03        2.24      3.17 o 
  -5  -9   4        0.89        0.95      2.78 o 
  -4  -9   4       20.83       26.68      4.91 o 
  -3  -9   4        0.32       -0.31      2.31 o 
  -2  -9   4        1.04        2.53      2.23 o 
  -1  -9   4        3.45        0.00      2.42 o 
   0  -9   4        0.14       -0.32      1.51 o 
   1  -9   4        2.69       -0.95      1.69 o 
   2  -9   4       14.59       11.31      2.57 o 
   3  -9   4        7.52        7.22      2.46 o 
   4  -9   4        9.32       10.03      2.68 o 
   5  -9   4        1.89        1.49      3.36 o 
  -5  -8   4       13.11       13.50      5.97 o 
  -4  -8   4        9.74       14.65      3.58 o 
  -3  -8   4        5.07        3.18      2.28 o 
  -2  -8   4        0.05        0.50      1.91 o 
  -1  -8   4        5.50        5.40      1.76 o 
   0  -8   4        8.01       10.59      2.36 o 
   1  -8   4       60.98       78.21      5.21 o 
   2  -8   4        1.86        4.03      1.88 o 
   3  -8   4       16.97       19.22      3.54 o 
   4  -8   4        1.51        1.12      3.17 o 
   5  -8   4        1.26       -1.87      3.17 o 
  -6  -7   4        3.47        1.20      2.62 o 
  -5  -7   4       22.64       18.93      4.12 o 
  -4  -7   4      131.56      123.93     11.75 o 
  -3  -7   4       43.42       52.84      5.02 o 
  -2  -7   4       23.26       21.52      3.59 o 
  -1  -7   4      103.72      101.71      4.10 o 
   0  -7   4       79.89       69.53      5.75 o 
   1  -7   4       97.22       97.17      5.08 o 
   2  -7   4        0.17        2.81      1.64 o 
   3  -7   4        9.97        8.71      2.61 o 
   4  -7   4        4.44        8.39      3.73 o 
   5  -7   4       33.93       29.29      5.97 o 
   6  -7   4        0.19        2.42      3.73 o 
  -6  -6   4        1.92        1.35      2.93 o 
  -5  -6   4       17.48       26.46      4.34 o 
  -4  -6   4       79.50       66.60      7.93 o 
  -3  -6   4      218.72      207.61      8.71 o 
  -2  -6   4        5.06        4.65      1.53 o 
  -1  -6   4       10.53        6.84      1.50 o 
   0  -6   4        1.38        1.26      1.04 o 
   1  -6   4       16.85       18.53      1.95 o 
   2  -6   4       47.08       55.37      4.01 o 
   3  -6   4       89.18       86.02      5.15 o 
   4  -6   4       97.82      102.22      7.83 o 
   5  -6   4       26.24       36.00      6.16 o 
   6  -6   4       27.57       20.71      5.60 o 
   7  -6   4        2.01        2.24      4.10 o 
  -6  -5   4        0.02       -1.93      2.44 o 
  -5  -5   4        5.50        3.79      2.60 o 
  -4  -5   4        9.65        7.70      1.97 o 
  -3  -5   4       53.67       52.84      3.70 o 
  -2  -5   4       17.03       17.05      2.16 o 
  -1  -5   4      194.39      175.92      6.24 o 
   0  -5   4       78.74       84.13      3.12 o 
   1  -5   4       17.10       23.14      1.83 o 
   2  -5   4        0.11       -0.34      0.98 o 
   3  -5   4        3.41        2.05      2.05 o 
   4  -5   4       61.89       66.78      6.34 o 
   5  -5   4      103.58      122.74      9.33 o 
   6  -5   4      104.78      143.26     11.19 o 
   7  -5   4        1.06        4.10      3.92 o 
  -6  -4   4        0.00       -2.75      2.14 o 
  -5  -4   4        0.31       -0.42      2.02 o 
  -4  -4   4        1.06        1.41      1.97 o 
  -3  -4   4       96.16       88.76      9.88 o 
  -2  -4   4      191.82      190.36      5.56 o 
  -1  -4   4      698.11      670.92     11.41 o 
   0  -4   4      140.04      123.30      3.61 o 
   1  -4   4        0.00        0.29      0.68 o 
   2  -4   4       14.79       15.77      1.78 o 
   3  -4   4        4.57        3.73      2.05 o 
   4  -4   4        9.01        7.83      2.80 o 
   5  -4   4       39.32       36.00      5.78 o 
   6  -4   4        0.10       -0.19      2.61 o 
   7  -4   4        0.00        0.00      3.17 o 
  -7  -3   4        0.12        1.67      2.73 o 
  -6  -3   4        0.80        0.63      2.36 o 
  -5  -3   4        5.00        1.79      2.17 o 
  -4  -3   4        0.15       -0.28      1.71 o 
  -3  -3   4        3.31        5.95      1.61 o 
  -2  -3   4       90.16       90.76      4.55 o 
  -1  -3   4      328.52      322.57      6.75 o 
   0  -3   4        7.96        8.28      1.15 o 
   1  -3   4      294.42      307.62      6.41 o 
   2  -3   4        1.60       -0.59      0.53 o 
   3  -3   4       27.77       26.02      2.23 o 
   4  -3   4        2.05        1.87      1.68 o 
   5  -3   4       32.93       30.41      5.22 o 
   6  -3   4        6.12        2.98      2.98 o 
   7  -3   4        0.00        1.87      3.54 o 
  -7  -2   4        4.62        5.09      2.69 o 
  -6  -2   4       33.44       37.50      5.10 o 
  -5  -2   4       20.58       18.85      3.63 o 
  -4  -2   4       15.46       17.37      3.08 o 
  -3  -2   4      350.13      352.59     17.11 o 
  -2  -2   4      305.78      321.74      7.21 o 
  -1  -2   4      567.41      595.57      9.97 o 
   0  -2   4      477.35      476.49      7.83 o 
   1  -2   4       21.64       21.00      1.31 o 
   2  -2   4       75.82       76.30      2.58 o 
   3  -2   4       82.54       97.83      3.95 o 
   4  -2   4      181.71      178.66      6.11 o 
   5  -2   4        3.50        5.60      2.61 o 
   6  -2   4        0.03        2.05      2.61 o 
   7  -2   4        0.04       -2.98      2.61 o 
  -7  -1   4        0.25        0.94      2.76 o 
  -6  -1   4        0.09       -0.02      2.28 o 
  -5  -1   4        2.09        0.26      2.89 o 
  -4  -1   4        0.16       -0.55      1.38 o 
  -3  -1   4       22.59       20.90      2.31 o 
  -2  -1   4      271.29      289.72      6.63 o 
  -1  -1   4      341.19      340.62      6.60 o 
   0  -1   4       83.84       96.59      2.66 o 
   1  -1   4     1293.82     1238.68     20.47 o 
   2  -1   4      261.37      259.26      5.10 o 
   3  -1   4       72.87       92.80      3.89 o 
   4  -1   4       77.90       74.81      4.15 o 
   5  -1   4        7.79        4.55      2.24 o 
   6  -1   4        2.10        2.61      2.98 o 
   7  -1   4       22.01       23.69      5.78 o 
   8  -1   4        0.06        1.49      3.92 o 
  -6   0   4        5.36        7.65      2.86 o 
  -5   0   4       26.20       25.64      3.76 o 
  -4   0   4       10.41        6.63      2.06 o 
  -3   0   4        5.56        6.39      5.50 o 
  -2   0   4      252.58      232.83      6.82 o 
  -1   0   4      841.15      827.36     12.48 o 
   0   0   4       23.30       18.68      1.31 o 
   1   0   4      182.99      187.48      5.01 o 
   2   0   4       63.74       66.75      3.03 o 
   3   0   4      925.70      981.08     18.19 o 
   4   0   4       13.59       14.73      2.44 o 
   5   0   4        3.97        2.11      1.87 o 
   7   0   4        9.76       12.87      4.66 o 
   8   0   4        3.88       -0.93      3.54 o 
  -7   1   4        6.25        4.48      4.48 o 
  -6   1   4       55.40       62.17     10.54 o 
  -5   1   4       30.12       33.20      5.04 o 
  -4   1   4        5.22        3.73      2.42 o 
  -3   1   4        3.05        2.00      3.26 o 
  -2   1   4       26.44       27.74      3.29 o 
  -1   1   4      192.87      177.33      5.31 o 
   0   1   4      940.75      821.51     11.79 o 
   1   1   4      196.18      174.33      9.98 o 
   2   1   4      127.52      108.88      3.03 o 
   3   1   4        1.50        0.65      1.03 o 
   4   1   4       10.84        9.50      3.36 o 
   5   1   4        6.81        9.06      2.44 o 
   6   1   4        8.26        9.27      2.64 o 
   7   1   4        1.59       -0.56      3.54 o 
  -7   2   4        0.27        3.73      4.48 o 
  -6   2   4        2.88        4.48      3.54 o 
  -5   2   4       62.41       82.18      5.69 o 
  -4   2   4       27.39       23.41      4.66 o 
  -3   2   4        1.29        1.77      1.32 o 
  -2   2   4       38.37       53.81      3.29 o 
  -1   2   4       14.65       12.63      1.36 o 
   0   2   4       80.14       82.43      3.91 o 
   1   2   4       19.34       14.99      1.73 o 
   2   2   4       58.71       68.58      2.44 o 
   3   2   4      302.29      286.07      8.04 o 
   4   2   4       52.43       49.92      5.78 o 
   5   2   4        3.71        7.43      2.50 o 
   6   2   4        0.22        2.19      2.00 o 
   7   2   4       13.24       14.33      3.45 o 
   8   2   4        1.52       -2.05      4.29 o 
  -7   3   4        0.57        3.92      4.48 o 
  -6   3   4        0.21        2.24      3.73 o 
  -5   3   4      111.70      107.26     10.07 o 
  -4   3   4      107.32      111.27      5.42 o 
  -3   3   4       17.74       16.55      2.61 o 
  -2   3   4      403.80      406.64     12.68 o 
  -1   3   4       34.25       33.30      2.31 o 
   0   3   4      526.46      506.47      8.61 o 
   1   3   4       20.06       19.24      1.33 o 
   2   3   4       45.88       39.22      3.00 o 
   3   3   4       39.41       47.40      2.39 o 
   4   3   4       78.32       77.46      6.53 o 
   5   3   4      150.68      154.08     10.45 o 
   6   3   4       13.87       26.49      6.34 o 
   7   3   4        4.67        9.55      3.29 o 
   8   3   4        2.43        2.61      5.22 o 
  -6   4   4        1.16        0.75      3.36 o 
  -5   4   4        2.67        2.80      2.98 o 
  -4   4   4      244.65      240.26     13.43 o 
  -3   4   4      187.22      193.40      8.86 o 
  -2   4   4       28.86       29.55      3.17 o 
  -1   4   4     2011.69     2060.75     52.60 o 
   0   4   4      131.20      137.54      4.48 o 
   1   4   4      523.24      537.31      8.54 o 
   2   4   4      155.13      191.63      4.18 o 
   3   4   4        1.79        1.71      0.78 o 
   4   4   4       51.55       39.69      4.48 o 
   5   4   4       86.35      105.63      6.72 o 
   6   4   4       22.37       19.59      5.78 o 
   7   4   4        2.22        1.03      2.37 o 
   8   4   4       10.48       10.17      3.83 o 
  -6   5   4        1.62        6.72      4.10 o 
  -5   5   4        4.45        4.85      3.73 o 
  -4   5   4        1.37        0.00      2.42 o 
  -3   5   4      125.42      135.32      5.45 o 
  -2   5   4        9.27       13.74      1.97 o 
  -1   5   4      104.46      105.63      4.12 o 
   0   5   4      319.46      353.80      8.43 o 
   1   5   4      110.34      122.02      5.50 o 
   2   5   4       88.02       87.69      4.20 o 
   3   5   4      105.23      136.64      5.93 o 
   4   5   4      341.98      346.06     15.58 o 
   5   5   4        8.42        9.54      2.95 o 
   6   5   4       59.38       61.09      5.87 o 
   7   5   4        0.04        2.23      2.68 o 
  -6   6   4        3.67        4.29      4.29 o 
  -5   6   4        1.18        0.56      2.98 o 
  -4   6   4        5.78        4.29      3.36 o 
  -3   6   4       66.11       83.01      7.83 o 
  -2   6   4       38.48       41.23      3.13 o 
  -1   6   4       28.63       36.62      2.82 o 
   0   6   4      112.82      125.41      9.51 o 
   1   6   4       17.62       15.01      2.17 o 
   2   6   4        0.24        0.31      1.12 o 
   3   6   4        6.03        2.74      1.64 o 
   4   6   4       14.04       10.03      2.50 o 
   5   6   4      178.30      196.48      9.10 o 
   6   6   4       12.22       15.18      3.72 o 
   7   6   4        0.13        0.04      2.48 o 
  -6   7   4        0.68        3.73      4.66 o 
  -5   7   4        0.35        1.49      3.17 o 
  -4   7   4       31.45       29.47      6.16 o 
  -3   7   4        0.58       -0.56      2.05 o 
  -2   7   4        0.00        1.31      2.05 o 
  -1   7   4       49.54       57.30      3.64 o 
   0   7   4       20.96       17.73      4.94 o 
   1   7   4        3.62        3.14      1.68 o 
   2   7   4        0.00       -0.75      1.24 o 
   3   7   4        2.95        0.84      1.45 o 
   4   7   4       47.25       49.89      4.94 o 
   5   7   4       44.91       46.95      7.18 o 
   6   7   4        6.22        3.53      2.89 o 
   7   7   4        2.26        0.14      3.26 o 
  -5   8   4        3.52        0.75      3.54 o 
  -4   8   4        0.64        0.00      2.80 o 
  -3   8   4        1.91        0.00      2.42 o 
  -2   8   4       23.80       17.16      4.48 o 
  -1   8   4        5.22        6.16      2.98 o 
   0   8   4       26.24       28.33      3.00 o 
   1   8   4       61.97       62.54      4.33 o 
   2   8   4        0.11        0.50      1.51 o 
   3   8   4        4.03        3.57      2.33 o 
   4   8   4       23.19       26.52      4.94 o 
   5   8   4        0.63        1.49      3.17 o 
   6   8   4        8.72        4.98      3.00 o 
   7   8   4        3.07        4.35      3.27 o 
  -5   9   4        3.36        4.85      4.66 o 
  -4   9   4        1.76        0.00      2.80 o 
  -3   9   4       53.22       39.36      6.72 o 
  -2   9   4       34.46       23.69      5.04 o 
  -1   9   4        3.97        0.93      2.42 o 
   0   9   4     1148.78     1098.70     36.47 o 
   1   9   4       93.38      101.27     17.63 o 
   2   9   4        4.78        3.65      2.10 o 
   3   9   4        0.06       -0.82      1.70 o 
   4   9   4       16.67       17.17      3.63 o 
   5   9   4        0.08        2.42      3.17 o 
   6   9   4        0.40        3.10      2.68 o 
  -5  10   4        2.22       10.45      5.04 o 
  -4  10   4        0.63        2.61      3.92 o 
  -3  10   4        7.35        2.61      3.17 o 
  -2  10   4       26.03       30.03      5.97 o 
  -1  10   4       50.10       48.31      6.53 o 
   0  10   4       31.91       37.49      5.97 o 
   1  10   4      899.87      919.82     20.17 o 
   2  10   4       41.20       37.45      6.53 o 
   3  10   4        2.16        1.77      2.11 o 
   4  10   4       20.89       17.53      5.22 o 
   5  10   4        0.86        3.07      2.89 o 
   6  10   4        0.00        0.93      2.77 o 
  -4  11   4        1.64        2.80      4.10 o 
  -3  11   4        0.52       -0.93      2.98 o 
  -2  11   4        0.53       -0.75      2.61 o 
  -1  11   4        8.64       10.45      4.10 o 
   0  11   4        0.65        2.42      2.98 o 
   1  11   4       52.46       61.00      7.83 o 
   2  11   4       61.53       68.74      5.71 o 
   3  11   4        8.74        2.89      2.51 o 
   4  11   4        0.16       -1.49      2.98 o 
   5  11   4        0.08        3.08      2.90 o 
   6  11   4        6.38        5.00      3.29 o 
  -3  12   4        2.63        4.66      3.92 o 
  -2  12   4        3.02       -1.12      2.80 o 
  -1  12   4       10.07        8.77      4.10 o 
   0  12   4        0.14        0.56      3.17 o 
   1  12   4        0.51        0.75      2.98 o 
   2  12   4        0.16        0.00      2.98 o 
   3  12   4        2.45        2.05      3.36 o 
   4  12   4       13.38       14.12      4.94 o 
   5  12   4        0.05       -1.04      2.83 o 
  -3  13   4        2.02       -0.75      3.17 o 
  -2  13   4        1.86        3.17      3.54 o 
  -1  13   4        0.00        2.61      3.54 o 
   0  13   4        2.59        2.98      3.54 o 
   1  13   4        0.04       -2.24      3.17 o 
   2  13   4        7.88        7.65      4.48 o 
   3  13   4        3.84        3.73      3.73 o 
   4  13   4        7.37       17.46      6.81 o 
  -1  14   4        0.81        0.75      3.92 o 
   0  14   4        0.50       -0.19      3.73 o 
   1  14   4        9.19        8.02      4.29 o 
   2  14   4        5.19        3.73      4.29 o 
   3  14   4        0.00        0.00      4.66 o 
  -2 -12   5        8.15       10.63      5.78 o 
  -1 -12   5        0.56        1.49      4.48 o 
   0 -12   5       23.89       14.36      5.60 o 
  -3 -11   5        0.00       -1.37      3.17 o 
  -2 -11   5        2.91        0.56      4.29 o 
  -1 -11   5       12.14       19.21      5.97 o 
   0 -11   5        0.24        2.05      3.73 o 
   1 -11   5       25.11       33.95      6.72 o 
   2 -11   5       29.28       32.08      6.34 o 
   3 -11   5        0.08        1.12      2.80 o 
   4 -11   5        1.04        1.12      3.54 o 
  -4 -10   5        0.40       -1.89      2.97 o 
  -3 -10   5        0.01       -1.76      3.82 o 
  -2 -10   5        1.39       -0.42      2.28 o 
  -1 -10   5        7.90        5.60      3.54 o 
   0 -10   5        3.10        5.22      3.54 o 
   1 -10   5        0.38        0.93      4.10 o 
   2 -10   5        0.16        0.51      2.02 o 
   3 -10   5       11.39       22.20      5.60 o 
   4 -10   5        1.35        4.48      3.17 o 
  -4  -9   5        1.09       -0.03      3.73 o 
  -3  -9   5        8.52        6.78      3.17 o 
  -2  -9   5        0.46       -0.36      2.23 o 
  -1  -9   5        4.46        8.02      4.10 o 
   0  -9   5       16.33       11.91      2.98 o 
   1  -9   5        0.22        1.60      2.42 o 
   2  -9   5        2.05        4.69      2.33 o 
   3  -9   5        6.76        3.73      2.80 o 
   4  -9   5        0.38        3.54      3.17 o 
   5  -9   5        0.06        6.53      3.73 o 
  -5  -8   5        1.97        1.79      2.78 o 
  -4  -8   5        1.46        0.84      2.70 o 
  -3  -8   5        9.19        9.46      2.97 o 
  -2  -8   5        0.60       -1.97      1.75 o 
  -1  -8   5       11.36       10.90      2.36 o 
   0  -8   5        0.65       -1.40      1.45 o 
   1  -8   5       29.34       26.76      5.69 o 
   2  -8   5       16.23       21.33      4.48 o 
   3  -8   5       42.05       39.92      7.18 o 
   4  -8   5       51.45       49.80      7.65 o 
   5  -8   5        1.88        8.39      4.29 o 
  -5  -7   5        8.85        9.45      3.58 o 
  -4  -7   5        7.91        9.49      3.13 o 
  -3  -7   5        0.06        1.17      2.17 o 
  -2  -7   5        1.05        0.26      1.47 o 
  -1  -7   5       36.29       31.85      2.88 o 
   0  -7   5        9.43        8.73      1.73 o 
   1  -7   5       29.05       29.75      7.27 o 
   2  -7   5      226.69      216.51      8.07 o 
   3  -7   5       19.19       19.96      3.21 o 
   4  -7   5        2.88        2.33      2.11 o 
  -6  -6   5        9.68       11.44      4.10 o 
  -5  -6   5        6.83        4.63      2.89 o 
  -4  -6   5       15.28        7.60      3.45 o 
  -3  -6   5        8.43        6.91      2.05 o 
  -2  -6   5       51.37       55.59      6.38 o 
  -1  -6   5       31.24       31.02      2.83 o 
   0  -6   5        2.21        4.97      1.40 o 
   1  -6   5        2.91        5.98      2.02 o 
   2  -6   5       68.15       53.55     12.31 o 
   3  -6   5      176.30      179.39      7.16 o 
   4  -6   5        0.46        0.28      1.77 o 
  -6  -5   5        0.00        0.79      2.82 o 
  -5  -5   5        3.18        0.78      2.80 o 
  -4  -5   5       13.42        8.37      3.61 o 
  -3  -5   5       47.82       55.20      3.97 o 
  -2  -5   5        4.12        6.44      1.72 o 
  -1  -5   5      124.99      133.95      4.59 o 
   0  -5   5       60.76       65.40      3.11 o 
   1  -5   5       35.75       41.06      3.04 o 
   2  -5   5       37.80       48.55      6.34 o 
   3  -5   5        0.39        0.24      1.25 o 
   4  -5   5       37.45       38.05      5.04 o 
   5  -5   5       21.76       26.86      5.22 o 
  -6  -4   5        0.65       -3.08      2.52 o 
  -5  -4   5        0.01        0.51      2.31 o 
  -4  -4   5        4.95        3.69      1.64 o 
  -3  -4   5        3.54        5.83      2.21 o 
  -2  -4   5       53.71       53.72      3.41 o 
  -1  -4   5        2.89        5.67      1.46 o 
   0  -4   5        0.34        0.25      0.86 o 
   1  -4   5        0.49        1.21      0.82 o 
   2  -4   5       39.50       43.46      2.38 o 
   3  -4   5       16.87       12.02      3.26 o 
   4  -4   5        0.00       -0.56      1.87 o 
   5  -4   5        2.47        1.12      2.80 o 
  -6  -3   5       12.45        6.10      3.64 o 
  -5  -3   5        1.60       -0.11      2.23 o 
  -4  -3   5        8.64        8.05      2.78 o 
  -3  -3   5       43.57       43.78      3.39 o 
  -2  -3   5       82.68       73.72      6.21 o 
  -1  -3   5      822.40      770.24     15.18 o 
   0  -3   5      348.62      362.44      7.00 o 
   1  -3   5       11.50       13.06      1.33 o 
   2  -3   5       53.15       55.34      2.47 o 
   3  -3   5       30.75       29.71      2.32 o 
   4  -3   5        3.08        0.56      1.87 o 
   5  -3   5        0.15       -1.12      1.87 o 
   6  -3   5        0.16       -0.75      2.61 o 
  -6  -2   5       13.99       12.62      3.72 o 
  -5  -2   5       13.01        6.68      2.63 o 
  -4  -2   5        0.55        0.69      1.83 o 
  -3  -2   5        0.01        1.56      1.25 o 
  -2  -2   5      215.47      216.18      5.96 o 
  -1  -2   5      797.05      776.23     15.17 o 
   0  -2   5        6.24        6.11      1.06 o 
   1  -2   5      621.69      618.76      9.59 o 
   2  -2   5        0.04        0.54      0.63 o 
   3  -2   5       85.40       83.26      3.75 o 
   4  -2   5       32.38       34.89      5.41 o 
   5  -2   5       62.25       71.26      7.09 o 
   6  -2   5        9.89       12.31      4.29 o 
  -6  -1   5        5.63        7.14      3.05 o 
  -5  -1   5       12.69        2.40      4.48 o 
  -4  -1   5       14.27       17.47      3.23 o 
  -3  -1   5        0.18        1.97      1.20 o 
  -2  -1   5      106.79      111.10      4.12 o 
  -1  -1   5        4.80        4.99      1.17 o 
   0  -1   5      618.59      629.42      9.81 o 
   1  -1   5     1357.18     1342.51     25.18 o 
   2  -1   5      954.72      933.58     13.49 o 
   3  -1   5      317.59      338.97      6.96 o 
   4  -1   5       27.75       28.53      2.83 o 
   5  -1   5       78.90       82.82      7.27 o 
   6  -1   5        6.15       10.26      3.92 o 
   7  -1   5        5.90        5.22      3.92 o 
  -6   0   5        1.28       -2.05      2.61 o 
  -5   0   5       15.74       13.32      2.96 o 
  -4   0   5       46.74       55.04      6.25 o 
  -3   0   5       18.08       16.67      2.63 o 
  -2   0   5       56.37       70.82      3.49 o 
  -1   0   5        0.13       -0.56      0.57 o 
   0   0   5       13.38       14.88      1.85 o 
   1   0   5        6.57        8.92      4.29 o 
   2   0   5       59.96       66.74      2.23 o 
   3   0   5       53.58       60.89      5.22 o 
   4   0   5       32.81       31.71      4.66 o 
   7   0   5        0.12       -1.49      2.80 o 
  -6   1   5        0.04       -1.12      4.10 o 
  -5   1   5       11.39        6.16      3.36 o 
  -4   1   5       56.66       69.02      6.72 o 
  -3   1   5       48.24       61.56      5.78 o 
  -2   1   5      144.43      131.27      6.44 o 
  -1   1   5       49.60       48.11      4.18 o 
   0   1   5        6.72        7.16      0.94 o 
   1   1   5       47.81       50.95      5.69 o 
   2   1   5        2.81        0.94      0.75 o 
   3   1   5      159.23      151.15      4.32 o 
   4   1   5       18.73       23.36      2.97 o 
   5   1   5        0.19       -0.08      1.78 o 
   6   1   5       11.17       13.44      3.35 o 
   8   1   5        0.05        3.73      3.73 o 
  -6   2   5        0.25        6.72      4.10 o 
  -5   2   5       58.60       65.86      5.29 o 
  -4   2   5        0.07        0.95      1.70 o 
  -3   2   5       46.59       46.95      3.76 o 
  -2   2   5       39.99       35.38      2.49 o 
  -1   2   5      135.68      123.11      4.35 o 
   0   2   5       26.26       34.89      1.74 o 
   1   2   5       19.70       21.94      1.38 o 
   2   2   5        7.76        6.29      1.03 o 
   3   2   5       10.85       12.42      1.59 o 
   4   2   5       43.00       43.81      4.38 o 
   5   2   5        2.64        4.45      2.10 o 
   6   2   5        0.00        1.71      2.33 o 
   7   2   5       13.55        9.51      3.13 o 
   8   2   5        0.01        1.31      4.29 o 
  -6   3   5        1.04        0.56      3.36 o 
  -5   3   5        2.80       -1.87      2.61 o 
  -4   3   5      293.45      295.95     29.94 o 
  -3   3   5       31.82       25.57      4.01 o 
  -2   3   5       24.31       34.89      6.25 o 
  -1   3   5        1.01        1.76      1.34 o 
   0   3   5        2.65        2.89      0.89 o 
   1   3   5     1087.83     1040.00     19.89 o 
   2   3   5      692.32      684.27     10.70 o 
   3   3   5        3.00        2.77      2.43 o 
   4   3   5       65.73       60.18      4.95 o 
   5   3   5       38.41       36.49      4.29 o 
   6   3   5        6.23       10.02      3.10 o 
   7   3   5        8.18       12.25      3.54 o 
   8   3   5        0.05        0.75      4.85 o 
  -6   4   5       24.71       27.61      7.09 o 
  -5   4   5       10.09       10.26      4.29 o 
  -4   4   5      112.17      115.83      6.03 o 
  -3   4   5      217.11      229.09     13.43 o 
  -2   4   5       35.66       39.60      8.30 o 
  -1   4   5        1.85        1.70      1.21 o 
   0   4   5       85.45       71.21      2.69 o 
   1   4   5      567.63      607.91      9.77 o 
   2   4   5       77.28       79.74      2.84 o 
   3   4   5      121.18      140.42      4.06 o 
   4   4   5        1.62        2.95      1.93 o 
   5   4   5       48.79       61.37      5.34 o 
   6   4   5      110.62      134.29      9.61 o 
   7   4   5        1.20        2.65      2.64 o 
   8   4   5        0.11       -0.26      2.82 o 
  -6   5   5        0.43        2.05      3.92 o 
  -5   5   5        0.31        4.29      3.36 o 
  -4   5   5        1.37        3.73      2.98 o 
  -3   5   5      217.13      229.84     20.33 o 
  -2   5   5      209.26      207.34      6.76 o 
  -1   5   5        5.99        9.98      1.78 o 
   0   5   5       86.30       86.19      3.89 o 
   1   5   5        8.13        4.36      1.07 o 
   2   5   5        0.25        0.76      0.92 o 
   3   5   5        7.37        8.62      2.42 o 
   4   5   5       26.94       28.64      3.69 o 
   5   5   5      266.02      291.46     19.68 o 
   6   5   5       80.82       90.73     18.65 o 
   7   5   5        6.46        1.48      2.72 o 
  -6   6   5        4.07       16.97      6.34 o 
  -5   6   5        0.00        0.00      2.98 o 
  -4   6   5        1.84        2.42      2.98 o 
  -3   6   5        3.35       -0.56      2.42 o 
  -2   6   5        0.02        0.84      1.32 o 
  -1   6   5      302.62      292.23     19.87 o 
   0   6   5        5.50        5.20      1.38 o 
   1   6   5        1.35        1.86      1.96 o 
   2   6   5        0.02       -0.51      1.59 o 
   3   6   5        2.49        2.79      1.57 o 
   4   6   5        3.09        3.81      2.06 o 
   5   6   5      137.90      152.35     16.51 o 
   6   6   5        9.81        0.93      4.10 o 
   7   6   5        7.47       10.51      5.41 o 
  -6   7   5        1.17        3.92      4.29 o 
  -5   7   5        3.38        3.36      3.73 o 
  -4   7   5        2.67        5.60      3.73 o 
  -3   7   5        7.15        4.10      2.98 o 
  -2   7   5       14.27       15.86      3.92 o 
  -1   7   5       49.01       44.86      3.48 o 
   0   7   5        5.44        6.01      1.75 o 
   1   7   5       10.46        8.14      1.91 o 
   2   7   5        5.79        2.67      1.69 o 
   3   7   5        2.09        2.24      1.71 o 
   4   7   5       12.71       11.95      3.36 o 
   5   7   5       18.92       11.86      4.29 o 
   6   7   5       15.77       15.11      5.41 o 
   7   7   5        0.05       -1.66      2.78 o 
  -5   8   5        1.35        5.22      4.10 o 
  -4   8   5        0.05        0.37      2.98 o 
  -3   8   5       84.61       58.20      7.27 o 
  -2   8   5        3.54       -1.12      2.42 o 
  -1   8   5       61.44       58.76      6.34 o 
   0   8   5       28.73       32.41      3.36 o 
   1   8   5       38.05       40.64      5.88 o 
   2   8   5        1.98        2.74      1.70 o 
   3   8   5       63.36       58.17      4.93 o 
   4   8   5       39.74       39.38      6.06 o 
   5   8   5        7.50        8.85      3.18 o 
   6   8   5        9.45        9.14      4.85 o 
   7   8   5        0.45        3.22      3.13 o 
  -5   9   5        3.82        9.33      4.85 o 
  -4   9   5        0.99       -2.42      2.98 o 
  -3   9   5        0.71        4.10      3.36 o 
  -2   9   5       57.71       36.19      5.97 o 
  -1   9   5       49.58       64.54      7.09 o 
   0   9   5       49.48       56.48     16.51 o 
   1   9   5       16.98       18.41      8.21 o 
   2   9   5        1.73        3.73      3.08 o 
   3   9   5        1.45        2.38      2.10 o 
   4   9   5        2.73       -0.48      2.17 o 
   5   9   5        3.21        6.92      2.91 o 
   6   9   5        1.74        1.56      2.87 o 
  -4  10   5        0.73        1.49      3.54 o 
  -3  10   5        0.05       -2.24      2.61 o 
  -2  10   5       33.53       29.10      5.78 o 
  -1  10   5       59.78       47.57      6.72 o 
   0  10   5       14.40       15.86      4.29 o 
   1  10   5        4.62        6.34      2.51 o 
   2  10   5       21.85       19.72      3.49 o 
   3  10   5       52.56       51.71      5.33 o 
   4  10   5        2.63        4.54      4.29 o 
   5  10   5       15.19       13.80      5.22 o 
   6  10   5        1.77        4.97      3.64 o 
  -4  11   5        0.04        1.12      3.92 o 
  -3  11   5        0.78        3.36      3.54 o 
  -2  11   5        3.25       -0.93      2.80 o 
  -1  11   5        0.65        2.24      2.80 o 
   0  11   5        3.47       -2.98      2.61 o 
   1  11   5       52.77       55.21      7.46 o 
   2  11   5        0.02       -1.26      2.15 o 
   3  11   5       12.09       14.28      3.36 o 
   4  11   5        6.90        4.36      2.97 o 
   5  11   5        0.80        5.41      3.92 o 
   6  11   5        1.80        3.69      3.40 o 
  -3  12   5        0.56        0.56      3.73 o 
  -2  12   5        0.26       -0.37      2.98 o 
  -1  12   5        0.02        1.12      3.17 o 
   0  12   5       15.32       22.76      5.78 o 
   1  12   5        2.33        1.31      3.17 o 
   2  12   5        4.98       10.07      4.29 o 
   3  12   5       15.58       12.50      3.49 o 
   4  12   5        1.77        6.90      4.10 o 
   5  12   5        1.59        2.34      3.10 o 
  -2  13   5        0.46       -0.75      3.36 o 
  -1  13   5        2.23       11.01      4.48 o 
   0  13   5        0.76       -2.05      2.80 o 
   1  13   5        1.45        1.12      3.54 o 
   2  13   5        2.15        3.54      3.54 o 
   3  13   5        3.02        6.34      4.85 o 
   4  13   5        0.82        7.46      4.85 o 
  -1  14   5       31.78       37.87      8.02 o 
   0  14   5        1.95        4.10      4.10 o 
   1  14   5        3.62        8.77      4.66 o 
   2  14   5        1.31        1.49      3.73 o 
   3  14   5        1.52        2.05      4.10 o 
   2 -11   6       11.33       12.87      4.66 o 
   3 -11   6        5.87        3.54      3.92 o 
  -3 -10   6        0.29       -2.98      2.80 o 
  -2 -10   6        0.04        1.49      4.10 o 
   1 -10   6        2.68        8.58      4.10 o 
   2 -10   6        0.05        2.05      2.80 o 
   3 -10   6        0.50        2.98      3.17 o 
   4 -10   6        0.20        2.24      3.17 o 
  -4  -9   6        2.49        0.66      3.35 o 
  -3  -9   6        7.37       11.68      3.74 o 
  -2  -9   6        1.01        3.37      2.68 o 
  -1  -9   6        1.84        2.61      3.73 o 
   0  -9   6       46.78       38.61      6.34 o 
   1  -9   6        2.23        7.46      3.73 o 
   2  -9   6        2.48        1.49      2.98 o 
   3  -9   6        2.24        4.29      3.36 o 
   4  -9   6        7.94       19.21      5.78 o 
   5  -9   6        0.75        7.46      4.48 o 
  -4  -8   6       15.86       13.51      9.79 o 
  -3  -8   6       10.96        9.60      3.27 o 
  -2  -8   6       12.87       10.02      4.01 o 
  -1  -8   6        7.50        8.26      2.19 o 
   0  -8   6        1.34        0.68      1.91 o 
   1  -8   6        0.06       -0.93      2.24 o 
   2  -8   6        8.42        8.77      3.36 o 
   3  -8   6       54.42       60.25      8.21 o 
   4  -8   6       10.64        9.33      4.29 o 
   5  -8   6       12.47       31.52      7.27 o 
  -5  -7   6        0.01       -0.12      2.82 o 
  -4  -7   6       11.85        7.52      3.27 o 
  -3  -7   6      117.32      120.35     13.43 o 
  -2  -7   6        0.17        2.12      1.68 o 
  -1  -7   6       37.18       43.57      5.17 o 
   0  -7   6       69.82       76.64      4.03 o 
   1  -7   6       26.08       22.01      4.48 o 
   2  -7   6        3.91        5.41      3.17 o 
   3  -7   6       87.64      103.53      9.89 o 
   4  -7   6       13.75        5.22      3.54 o 
   5  -7   6        0.37        5.22      3.17 o 
   6  -7   6        3.69        2.42      2.42 o 
  -5  -6   6        0.00        2.01      2.82 o 
  -4  -6   6        7.40        6.50      3.00 o 
  -3  -6   6       22.37       25.10      3.30 o 
  -2  -6   6      163.15      171.32      7.85 o 
  -1  -6   6        3.50        2.25      1.47 o 
   0  -6   6       68.46       73.79      3.80 o 
   1  -6   6        3.44        2.74      4.20 o 
   2  -6   6       43.40       47.94      6.34 o 
   3  -6   6        0.16        1.12      2.61 o 
   4  -6   6      158.19      160.79     11.38 o 
   5  -6   6        2.59        3.17      3.36 o 
   6  -6   6        3.65        6.53      3.92 o 
  -5  -5   6        0.42        2.42      2.69 o 
  -4  -5   6        5.74       10.03      2.42 o 
  -3  -5   6        0.65        0.01      1.45 o 
  -2  -5   6       46.60       40.47      3.32 o 
  -1  -5   6       15.17       15.71      2.26 o 
   0  -5   6       20.63       26.85      2.40 o 
   1  -5   6        5.12        4.11      1.22 o 
   2  -5   6        0.05        2.42      2.42 o 
   3  -5   6        5.73        0.93      2.24 o 
   4  -5   6       12.35       24.25      5.22 o 
   5  -5   6       30.99       29.29      6.53 o 
  -6  -4   6        2.22        2.71      2.86 o 
  -5  -4   6        0.71       -0.55      3.08 o 
  -4  -4   6       33.17       43.81      4.09 o 
  -3  -4   6        7.86       10.76      2.27 o 
  -2  -4   6       33.28       31.94      3.33 o 
  -1  -4   6       20.16       21.16      2.24 o 
   0  -4   6        0.18       -0.84      0.85 o 
   1  -4   6        8.87        9.78      1.46 o 
   2  -4   6        0.01        1.01      0.98 o 
   3  -4   6        0.09       -0.75      1.49 o 
   4  -4   6        5.08        7.09      3.54 o 
   5  -4   6       17.79       18.65      5.22 o 
  -6  -3   6        0.27        1.75      2.97 o 
  -5  -3   6        2.88        1.47      2.41 o 
  -4  -3   6        0.58       -0.34      1.50 o 
  -3  -3   6       17.23       16.95      2.69 o 
  -2  -3   6        4.08        1.77      1.34 o 
  -1  -3   6      112.43      111.70      5.33 o 
   0  -3   6        0.20       -0.76      0.90 o 
   1  -3   6      254.77      249.03      5.47 o 
   2  -3   6        0.52        0.74      1.36 o 
   3  -3   6        9.10        7.38      1.75 o 
   4  -3   6       34.28       30.22      5.41 o 
   5  -3   6        6.22        8.58      3.54 o 
  -6  -2   6        9.51        7.61      3.10 o 
  -5  -2   6        0.00       -1.41      2.89 o 
  -4  -2   6        2.14        3.82      2.17 o 
  -3  -2   6       20.75       27.61      2.94 o 
  -2  -2   6       80.03       83.63      4.69 o 
  -1  -2   6      165.58      176.39      5.10 o 
   0  -2   6      725.71      720.70     11.67 o 
   1  -2   6     2745.56     2684.78     34.11 o 
   2  -2   6        0.61       -0.06      0.77 o 
   3  -2   6        0.32       -0.22      0.79 o 
   4  -2   6        0.07        0.19      1.87 o 
  -6  -1   6       19.78       13.51      8.67 o 
  -5  -1   6       10.04        5.61      3.26 o 
  -4  -1   6        0.24        1.43      2.04 o 
  -3  -1   6        8.28        9.62      2.44 o 
  -2  -1   6        4.97        4.14      1.34 o 
  -1  -1   6      196.45      187.69      5.13 o 
   0  -1   6      139.10      145.59      4.37 o 
   1  -1   6      767.50      697.69     15.11 o 
   2  -1   6     1330.85     1383.70     18.95 o 
   3  -1   6       14.92       20.26      3.23 o 
   4  -1   6       88.52       88.71      6.22 o 
  -6   0   6        6.91        7.09      4.10 o 
  -5   0   6        6.47        4.70      2.57 o 
  -4   0   6        0.12        0.35      1.79 o 
  -3   0   6        1.08        0.49      1.73 o 
  -2   0   6        0.01       -0.26      1.00 o 
  -1   0   6        4.96        3.63      1.12 o 
   0   0   6      135.26      125.04      4.86 o 
   1   0   6       18.66       34.96      7.37 o 
   2   0   6      278.28      294.28      8.04 o 
   3   0   6       63.71       71.96      3.26 o 
   4   0   6        1.97        0.95      1.04 o 
   5   0   6        1.02        1.61      1.65 o 
  -6   1   6       11.37       14.72      3.64 o 
  -5   1   6        0.19        0.53      2.10 o 
  -4   1   6        1.37        0.00      2.24 o 
  -3   1   6       18.41        9.70      3.17 o 
  -2   1   6        0.66        0.84      1.32 o 
  -1   1   6       18.31       13.98      2.64 o 
   0   1   6      120.63      152.52      4.59 o 
   1   1   6        1.54        3.82      1.38 o 
   2   1   6        0.68        1.40      0.61 o 
   3   1   6       10.43        9.58      1.52 o 
   4   1   6       14.24       21.02      2.34 o 
   5   1   6        3.83        2.66      1.50 o 
   6   1   6       30.80       27.79      6.16 o 
  -6   2   6        4.21        9.70      4.48 o 
  -5   2   6        4.03        2.80      2.24 o 
  -4   2   6        9.22       10.72      2.68 o 
  -3   2   6      101.41       99.13      5.12 o 
  -2   2   6       40.07       49.13      3.14 o 
  -1   2   6        1.32        0.33      0.92 o 
   0   2   6      232.15      228.65      6.21 o 
   1   2   6        0.86        0.05      0.61 o 
   2   2   6       19.54       17.07      1.45 o 
   3   2   6       93.54       85.10      7.40 o 
   4   2   6       35.60       34.14      2.68 o 
   5   2   6       66.03       73.08      4.86 o 
   6   2   6       14.31       13.60      6.16 o 
  -6   3   6        7.83       11.01      5.41 o 
  -5   3   6       13.73       22.94      5.97 o 
  -4   3   6        2.01        3.31      2.04 o 
  -3   3   6       67.36       66.31      4.54 o 
  -2   3   6      232.91      231.85      8.30 o 
  -1   3   6       12.58       16.78      1.79 o 
   0   3   6      177.25      190.10      4.68 o 
   1   3   6      276.87      297.06      5.87 o 
   2   3   6       84.90       82.71      2.92 o 
   3   3   6       20.40       19.16      1.90 o 
   4   3   6      110.17      104.75      4.08 o 
   5   3   6       13.11       13.42      3.16 o 
   6   3   6       28.22       28.94      4.48 o 
  -6   4   6        8.92        9.14      5.04 o 
  -5   4   6        0.01       -0.19      2.98 o 
  -4   4   6        0.37       -1.11      1.78 o 
  -3   4   6       25.22       29.32      3.36 o 
  -2   4   6        0.24       -0.05      1.07 o 
  -1   4   6       78.30       87.74      5.52 o 
   0   4   6      334.67      350.82      7.09 o 
   1   4   6        0.01        0.77      0.85 o 
   2   4   6      168.87      200.60      6.09 o 
   3   4   6      663.25      642.80     11.07 o 
   4   4   6       10.79       11.93      2.64 o 
   5   4   6       56.40       62.09     11.84 o 
   6   4   6       32.69       38.14      5.88 o 
   7   4   6        0.28        2.24      4.29 o 
  -6   5   6        0.27        3.36      4.10 o 
  -5   5   6        3.58        7.09      3.92 o 
  -4   5   6       30.82       27.42      5.60 o 
  -3   5   6       25.66       24.97      3.21 o 
  -2   5   6       40.42       46.38      6.90 o 
  -1   5   6        0.84        1.12      1.19 o 
   0   5   6        3.77        2.86      1.07 o 
   1   5   6        5.24        3.20      1.14 o 
   2   5   6      348.70      357.88      9.78 o 
   3   5   6       62.85       64.83      7.93 o 
   4   5   6      204.97      219.42      8.49 o 
   5   5   6       41.21       45.80      5.05 o 
   6   5   6       16.30       13.71      3.76 o 
   7   5   6       11.45       14.92      5.78 o 
  -5   6   6        0.07       -1.68      3.17 o 
  -4   6   6        3.03        0.75      2.80 o 
  -3   6   6        4.12        4.48      2.80 o 
  -2   6   6       13.04       14.21      2.44 o 
  -1   6   6        0.30        0.00      1.32 o 
   0   6   6        0.44        0.91      1.12 o 
   1   6   6        0.02        0.02      1.17 o 
   2   6   6       98.13      106.77      4.97 o 
   3   6   6        0.20       -0.15      1.38 o 
   4   6   6        2.60       -0.65      1.64 o 
   5   6   6        3.26        4.52      2.57 o 
   6   6   6       16.23        6.02      3.27 o 
   7   6   6        0.64       -2.05      3.54 o 
  -5   7   6        0.08       -2.42      3.36 o 
  -4   7   6       24.03       15.86      5.04 o 
  -3   7   6        0.06       -1.68      2.05 o 
  -2   7   6        5.01        5.97      3.17 o 
  -1   7   6      103.41      111.38     11.66 o 
   0   7   6       64.42       54.88      3.89 o 
   1   7   6        9.58        7.83      2.04 o 
   2   7   6        2.09        3.01      1.64 o 
   3   7   6        5.60        5.52      2.24 o 
   4   7   6        0.57        3.41      2.33 o 
   5   7   6        1.13        2.45      2.42 o 
   6   7   6       13.45        9.31      4.38 o 
   7   7   6        2.83        7.27      5.41 o 
  -5   8   6       11.52       15.48      5.78 o 
  -4   8   6        4.42        1.31      2.98 o 
  -3   8   6        1.21       -1.49      2.24 o 
  -2   8   6        2.47        1.68      2.61 o 
  -1   8   6      103.82       89.36      5.20 o 
   0   8   6      106.62       99.40      5.08 o 
   1   8   6      255.85      257.33     10.45 o 
   2   8   6        1.00       -1.14      1.38 o 
   3   8   6        4.09        5.99      2.89 o 
   4   8   6        0.76        1.93      2.17 o 
   5   8   6        0.08       -1.69      2.17 o 
   6   8   6        3.32        1.52      3.03 o 
   7   8   6       10.23       17.35      4.94 o 
  -5   9   6        4.00        2.80      4.10 o 
  -4   9   6        0.63       -1.31      3.17 o 
  -3   9   6        0.30        2.05      3.36 o 
  -2   9   6        0.27       -1.68      2.42 o 
  -1   9   6       17.37       12.50      3.73 o 
   0   9   6      326.03      323.93     21.54 o 
   1   9   6      192.58      216.07      8.24 o 
   2   9   6      166.49      154.91     17.53 o 
   3   9   6        3.97        2.78      2.15 o 
   4   9   6       26.75       28.73      4.55 o 
   5   9   6       11.85       14.61      4.02 o 
   6   9   6        0.87       -0.93      2.70 o 
  -4  10   6        5.08        7.27      4.66 o 
  -3  10   6        0.16       -1.87      3.17 o 
  -2  10   6        5.85        7.27      3.92 o 
  -1  10   6        0.56       -0.75      2.05 o 
   0  10   6       22.25       20.52      5.04 o 
   1  10   6        3.40        3.86      2.36 o 
   2  10   6       58.84       55.02      8.39 o 
   3  10   6        8.04        3.22      4.66 o 
   4  10   6       56.25       59.23      5.94 o 
   5  10   6        4.86        3.87      2.87 o 
   6  10   6        0.01        6.34      5.04 o 
  -4  11   6        0.40       -2.42      3.54 o 
  -3  11   6        1.49       -1.87      2.98 o 
  -2  11   6        3.81        6.90      3.73 o 
  -1  11   6        2.94        4.66      3.54 o 
   0  11   6        1.00        1.31      2.98 o 
   1  11   6        0.91        0.75      2.98 o 
   2  11   6        1.04        1.71      2.04 o 
   3  11   6        0.10        2.17      2.31 o 
   4  11   6        5.35        2.15      3.73 o 
   5  11   6        0.96        1.26      2.89 o 
  -3  12   6        0.06       -1.87      3.54 o 
  -2  12   6        6.48        7.83      4.48 o 
  -1  12   6        1.98        0.19      3.36 o 
   0  12   6        4.91        4.29      3.54 o 
   1  12   6        0.43        4.10      3.92 o 
   2  12   6        0.03        0.03      2.28 o 
   3  12   6        4.39        7.30      2.95 o 
   4  12   6        2.30        1.83      3.82 o 
   5  12   6        1.68        5.04      4.85 o 
  -2  13   6        0.83        3.36      4.48 o 
  -1  13   6        0.24        1.31      3.54 o 
   0  13   6        0.38       -1.49      2.98 o 
   1  13   6        4.25        4.29      4.48 o 
   2  13   6        6.68       14.92      5.60 o 
   3  13   6        1.19        2.05      4.01 o 
   4  13   6        0.28       -0.62      2.97 o 
  -1  14   6        0.05       -1.31      3.92 o 
   0  14   6        0.73       -1.49      3.54 o 
   1  14   6        8.31        5.41      4.48 o 
   2  14   6        0.27        4.66      4.10 o 
   3  14   6       23.83       19.59      6.34 o 
   2 -11   7        3.50        4.48      4.29 o 
   0 -10   7        0.32       -3.73      2.98 o 
   1 -10   7        0.29        1.12      3.36 o 
   2 -10   7       19.82       10.63      4.66 o 
   3 -10   7       11.63        9.70      4.48 o 
   4 -10   7        0.04        0.93      3.73 o 
  -3  -9   7        0.93       -2.05      3.92 o 
  -2  -9   7        1.02        0.93      3.92 o 
  -1  -9   7        0.80       -0.75      2.80 o 
   0  -9   7        0.28        0.00      2.98 o 
   1  -9   7        0.24       -1.12      2.80 o 
   2  -9   7       38.60       39.36      6.90 o 
   3  -9   7       13.55       15.11      5.04 o 
   4  -9   7        1.75        3.54      3.36 o 
  -4  -8   7       30.40       31.52      6.72 o 
  -3  -8   7       18.54       21.64      5.78 o 
  -2  -8   7        0.64       -1.21      2.24 o 
  -1  -8   7        9.40       13.52      3.23 o 
   0  -8   7        0.69        5.41      3.54 o 
   1  -8   7        1.35       -0.37      2.61 o 
   2  -8   7        1.09        1.68      2.80 o 
   3  -8   7        5.15        7.46      4.10 o 
   4  -8   7        1.51        0.93      2.80 o 
   5  -8   7        0.21        1.87      3.73 o 
  -4  -7   7        1.78        1.47      3.73 o 
  -3  -7   7       72.65       64.97      5.80 o 
  -2  -7   7       59.14       58.67      5.28 o 
  -1  -7   7        0.23        3.73      2.37 o 
   0  -7   7       32.57       29.05      5.69 o 
   1  -7   7       25.60       21.64      5.22 o 
   2  -7   7       10.65       13.06      4.29 o 
   3  -7   7        3.14        6.16      3.36 o 
   4  -7   7        0.32       -0.75      2.61 o 
   5  -7   7        9.13       18.84      5.41 o 
   6  -7   7        7.62       12.50      4.66 o 
  -5  -6   7        1.16        4.92      3.23 o 
  -4  -6   7        0.09        1.08      2.91 o 
  -3  -6   7       26.92       30.87      3.66 o 
  -2  -6   7        2.28        7.11      2.42 o 
  -1  -6   7       11.17        8.26      2.98 o 
   0  -6   7        0.37        0.83      1.77 o 
   1  -6   7        1.16        2.05      2.80 o 
   2  -6   7        1.07       -0.93      2.05 o 
   3  -6   7        0.06       -1.87      2.42 o 
   4  -6   7       33.60       46.26      7.65 o 
   5  -6   7       13.02        9.70      4.48 o 
   6  -6   7       43.12       48.69      8.77 o 
  -5  -5   7        0.08       -3.37      2.28 o 
  -4  -5   7        0.10        2.18      2.01 o 
  -3  -5   7        6.58        2.99      2.68 o 
  -2  -5   7       87.28       96.70      5.03 o 
  -1  -5   7      144.64      151.93      6.85 o 
   0  -5   7        9.08        8.43      4.94 o 
   1  -5   7        6.17        6.44      1.97 o 
   2  -5   7        5.35        5.41      3.36 o 
   3  -5   7        2.40        5.22      3.17 o 
   4  -5   7        5.90        2.42      2.98 o 
   5  -5   7        8.79       12.31      4.66 o 
   6  -5   7        3.17        6.72      3.73 o 
  -5  -4   7        1.20        0.81      2.82 o 
  -4  -4   7        1.10        0.26      1.72 o 
  -3  -4   7       11.64       13.36      2.92 o 
  -2  -4   7      186.28      175.10      6.17 o 
  -1  -4   7       96.25       94.74      5.65 o 
   0  -4   7        4.09        4.24      1.97 o 
   1  -4   7       17.69       23.37      2.96 o 
   2  -4   7        0.09        0.45      1.25 o 
   3  -4   7       12.92       19.40      4.66 o 
   4  -4   7        6.44        7.65      3.54 o 
   5  -4   7        3.40        2.24      2.42 o 
   6  -4   7        0.03        1.31      3.17 o 
   7  -4   7        0.14        4.29      3.36 o 
  -5  -3   7        7.83        2.69      2.80 o 
  -4  -3   7        0.57        1.09      1.78 o 
  -3  -3   7        2.88        2.07      1.57 o 
  -2  -3   7       80.83       82.64      4.45 o 
  -1  -3   7       20.33       25.61      2.65 o 
   0  -3   7       46.81       49.47      4.01 o 
   1  -3   7       52.43       48.55      6.25 o 
   2  -3   7      151.21      158.61      6.16 o 
   3  -3   7       16.66       20.20      2.95 o 
   4  -3   7       11.90       14.92      4.29 o 
   5  -3   7       14.58       18.28      5.04 o 
   6  -3   7        2.96        0.37      2.98 o 
   7  -3   7        0.07        1.49      3.17 o 
  -6  -2   7        0.21        2.05      2.87 o 
  -5  -2   7        3.30        4.92      4.57 o 
  -4  -2   7       20.66       18.63      5.09 o 
  -3  -2   7        5.02        7.05      2.74 o 
  -2  -2   7       66.27       72.15      4.08 o 
  -1  -2   7      206.15      227.18      6.21 o 
   0  -2   7        0.16        1.44      1.51 o 
   1  -2   7      116.55      120.44      5.18 o 
   2  -2   7      133.60      141.67      5.65 o 
   3  -2   7       14.31       12.28      2.33 o 
   4  -2   7        0.28        0.19      2.05 o 
   5  -2   7        5.37        4.29      2.98 o 
   6  -2   7        0.00        0.19      2.61 o 
   7  -2   7        0.09        7.46      4.10 o 
  -6  -1   7        0.67       -1.87      3.36 o 
  -5  -1   7        0.00       -3.02      2.20 o 
  -4  -1   7        7.70        9.89      3.54 o 
  -3  -1   7        3.92       -0.85      1.22 o 
  -2  -1   7       33.59       34.25      5.29 o 
  -1  -1   7      183.61      193.96      5.47 o 
   0  -1   7      213.08      220.01     10.07 o 
   1  -1   7        2.53        2.42      1.45 o 
   2  -1   7       34.20       28.97      2.97 o 
   3  -1   7       85.60       83.94      4.65 o 
   4  -1   7       11.32       11.40      4.66 o 
   5  -1   7       31.37       34.51      5.78 o 
   6  -1   7       14.19       12.68      4.29 o 
   7  -1   7        1.99       10.63      4.48 o 
  -6   0   7        5.55        3.89      2.76 o 
  -5   0   7        3.10        0.93      3.17 o 
  -4   0   7        2.92        2.78      2.10 o 
  -3   0   7        0.17       -0.24      1.25 o 
  -2   0   7        0.02       -1.26      1.04 o 
  -1   0   7        9.92        7.69      1.49 o 
   0   0   7      162.13      141.92      6.62 o 
   1   0   7        8.66        5.40      2.89 o 
   2   0   7       34.47       35.42      3.17 o 
   3   0   7        1.81        4.28      1.64 o 
   4   0   7       25.21       27.74      5.60 o 
   5   0   7        0.00        1.74      1.78 o 
   6   0   7       22.48       25.74      5.22 o 
   7   0   7        0.92        9.89      3.92 o 
  -6   1   7        4.00        6.30      2.95 o 
  -5   1   7       30.20       37.16      4.80 o 
  -4   1   7       17.20       22.33      3.61 o 
  -3   1   7        0.46       -0.68      1.29 o 
  -2   1   7        5.35        3.48      1.35 o 
  -1   1   7        2.40        3.02      1.16 o 
   0   1   7      126.77      137.02      3.80 o 
   1   1   7      317.83      306.70      8.44 o 
   2   1   7       70.44       80.10      4.25 o 
   3   1   7       72.76       75.39      4.54 o 
   4   1   7       17.37       14.97      2.63 o 
   5   1   7        0.83        2.82      1.93 o 
   6   1   7        1.54        5.14      2.24 o 
  -6   2   7        0.08        6.34      4.66 o 
  -5   2   7        6.67        4.93      2.70 o 
  -4   2   7       40.77       37.82      5.60 o 
  -3   2   7       13.62       11.98      2.64 o 
  -2   2   7       52.29       45.39      5.31 o 
  -1   2   7        0.89       -0.99      0.81 o 
   0   2   7       18.44       19.70      2.57 o 
   1   2   7      126.69      144.39      5.47 o 
   2   2   7        0.30        0.65      1.19 o 
   3   2   7        7.95        3.60      1.48 o 
   4   2   7       26.72       24.21      4.38 o 
   5   2   7        4.14        9.04      3.36 o 
   6   2   7       24.05       29.47      6.34 o 
  -6   3   7        0.85        8.39      4.66 o 
  -5   3   7        1.90        0.56      3.36 o 
  -4   3   7       56.77       62.76      7.55 o 
  -3   3   7      210.19      231.74     14.46 o 
  -2   3   7       36.24       39.16      3.05 o 
  -1   3   7      310.34      309.55      8.37 o 
   0   3   7      301.25      306.67      6.58 o 
   1   3   7       21.34       24.81      2.64 o 
   2   3   7       62.22       58.61      4.66 o 
   3   3   7       59.10       58.99      3.93 o 
   4   3   7      162.72      157.38      6.32 o 
   5   3   7       16.36        9.89      4.48 o 
   6   3   7       53.07       42.72      7.46 o 
   7   3   7        0.34       -5.04      3.92 o 
  -6   4   7        0.01        2.42      4.66 o 
  -5   4   7        2.72        9.33      4.48 o 
  -4   4   7        2.50        5.91      2.55 o 
  -3   4   7       44.46       51.33      5.88 o 
  -2   4   7      232.91      237.84     14.64 o 
  -1   4   7        0.97        0.26      0.98 o 
   0   4   7      151.07      153.69      4.50 o 
   1   4   7       19.44       18.61      1.76 o 
   2   4   7       26.21       28.96      2.11 o 
   3   4   7       10.10       11.51      1.70 o 
   4   4   7      201.86      185.98     11.57 o 
   5   4   7        4.20        5.41      3.92 o 
   6   4   7       22.24       21.82      5.97 o 
   7   4   7        9.05        5.22      5.04 o 
  -5   5   7        0.80        3.54      3.54 o 
  -4   5   7        6.98        5.60      3.92 o 
  -3   5   7        6.38        6.98      2.61 o 
  -2   5   7        2.86        3.70      1.83 o 
  -1   5   7       29.90       35.45      3.17 o 
   0   5   7        0.03       -0.38      0.90 o 
   1   5   7       70.91       72.29      4.82 o 
   2   5   7        3.30        1.92      1.10 o 
   3   5   7        1.76        3.17      1.71 o 
   4   5   7       46.33       42.60      4.20 o 
   5   5   7      187.97      182.24     12.50 o 
   6   5   7       14.80       17.53      5.78 o 
   7   5   7        8.27       13.06      5.78 o 
  -5   6   7        0.15        0.19      3.54 o 
  -4   6   7       19.22       28.17      6.34 o 
  -3   6   7        4.34        3.17      2.98 o 
  -2   6   7        2.67        1.96      1.71 o 
  -1   6   7       47.48       55.04      4.02 o 
   0   6   7        7.57        6.16      1.85 o 
   1   6   7        3.44        6.49      1.33 o 
   2   6   7       14.98       14.64      2.36 o 
   3   6   7       22.40       24.49      3.92 o 
   4   6   7        0.44        0.83      1.83 o 
   5   6   7       88.29       84.78     21.64 o 
   6   6   7        0.67       -2.24      3.92 o 
   7   6   7        0.07        8.21      5.22 o 
  -5   7   7        1.48       -0.37      3.54 o 
  -4   7   7        0.03        0.37      3.36 o 
  -3   7   7        5.14        6.34      3.54 o 
  -2   7   7        0.04       -1.96      1.45 o 
  -1   7   7       24.59       35.91      4.38 o 
   0   7   7        9.43        8.71      2.04 o 
   1   7   7       46.07       45.92      3.82 o 
   2   7   7       15.67       16.15      2.68 o 
   3   7   7        4.01        5.85      2.02 o 
   4   7   7        9.02        8.21      3.54 o 
   5   7   7        0.57        1.83      3.64 o 
   6   7   7        0.33        2.42      3.92 o 
   7   7   7        2.87        2.05      5.04 o 
  -5   8   7        2.67        5.04      4.48 o 
  -4   8   7        0.20        2.80      3.54 o 
  -3   8   7        1.49       -2.61      2.42 o 
  -2   8   7       55.08       55.77      6.90 o 
  -1   8   7       14.62       15.42      4.20 o 
   0   8   7      364.04      337.14     10.02 o 
   1   8   7      185.98      192.76      7.50 o 
   2   8   7       10.03        6.22      2.36 o 
   3   8   7        0.61       -1.37      1.64 o 
   4   8   7        2.25        1.68      2.24 o 
   5   8   7        8.49        6.16      2.90 o 
   6   8   7        0.19        7.11      3.42 o 
  -4   9   7        0.05        0.00      3.54 o 
  -3   9   7        4.57        4.48      3.54 o 
  -2   9   7        8.78       13.80      4.48 o 
  -1   9   7       53.83       36.56      5.78 o 
   0   9   7      108.96      112.40      5.80 o 
   1   9   7      413.32      410.54     15.39 o 
   2   9   7      291.93      300.69     10.29 o 
   3   9   7        0.75        1.06      2.06 o 
   4   9   7        9.89       11.25      4.10 o 
   5   9   7        0.00        1.00      2.89 o 
   6   9   7        2.32        0.97      2.87 o 
  -4  10   7        0.44       -2.80      3.92 o 
  -3  10   7        2.98       -0.56      3.17 o 
  -2  10   7        1.63        4.29      3.36 o 
  -1  10   7       12.54       17.91      4.85 o 
   0  10   7        0.87       -3.36      2.24 o 
   1  10   7       43.27       57.98      5.14 o 
   2  10   7       60.09       57.29      5.34 o 
   3  10   7       28.34       25.23      6.06 o 
   4  10   7        6.56        4.20      2.70 o 
   5  10   7        0.80        5.84      3.18 o 
   6  10   7        6.87       13.02      3.95 o 
  -3  11   7        1.11        0.93      3.73 o 
  -2  11   7        0.15        0.00      2.98 o 
  -1  11   7       13.42       15.30      5.04 o 
   0  11   7        1.63        2.42      3.36 o 
   1  11   7        2.71        4.66      3.54 o 
   2  11   7        0.45       -1.41      2.04 o 
   3  11   7        0.50       -0.19      2.44 o 
   4  11   7        7.83        9.07      3.45 o 
   5  11   7        0.54        2.30      3.08 o 
  -2  12   7        3.04        3.54      4.10 o 
  -1  12   7        0.05       -1.87      3.17 o 
   0  12   7        2.12        4.85      3.92 o 
   1  12   7        0.40       -0.37      3.73 o 
   2  12   7        8.82       10.76      3.55 o 
   3  12   7        7.63       10.11      3.53 o 
   4  12   7        0.28        2.48      2.97 o 
   5  12   7        0.69        6.06      4.10 o 
  -2  13   7       13.36       16.97      5.78 o 
  -1  13   7        0.06        0.56      3.36 o 
   0  13   7        6.54       10.07      4.85 o 
   1  13   7        0.08        2.61      4.29 o 
   2  13   7        2.84        7.83      4.48 o 
   3  13   7        0.61        3.22      3.21 o 
   4  13   7        0.95        0.86      4.10 o 
   0  14   7        5.46        5.41      5.22 o 
   1  14   7        2.07        6.34      4.66 o 
   2  14   7       23.53       22.38      6.53 o 
   0 -10   8        2.11        0.37      3.92 o 
   1 -10   8        0.14       -1.12      3.36 o 
   2 -10   8        6.27        3.36      3.92 o 
   3 -10   8        8.26       13.99      5.41 o 
  -3  -9   8        0.07       -1.87      4.10 o 
  -2  -9   8        0.16       -2.80      3.92 o 
  -1  -9   8        1.39        1.49      3.73 o 
   0  -9   8        0.08        1.68      3.54 o 
   1  -9   8        0.06        0.93      3.36 o 
   2  -9   8       15.45        6.16      4.29 o 
   3  -9   8        8.23        5.22      3.73 o 
   4  -9   8        2.58        0.93      3.54 o 
  -3  -8   8        5.47       -1.87      3.92 o 
  -2  -8   8        0.91        1.49      3.92 o 
  -1  -8   8        0.27       -1.40      2.04 o 
   0  -8   8        7.91        5.78      3.92 o 
   1  -8   8       12.46        5.22      3.54 o 
   2  -8   8       19.76       28.17      6.34 o 
   3  -8   8        7.37        7.83      4.10 o 
   4  -8   8        7.35        6.90      4.10 o 
   5  -8   8        4.52       11.75      5.41 o 
  -4  -7   8        1.30        6.90      4.85 o 
  -3  -7   8        0.31        3.13      2.63 o 
  -2  -7   8       10.82        9.71      3.36 o 
  -1  -7   8        2.90        3.40      2.55 o 
   0  -7   8       12.13       16.04      4.66 o 
   1  -7   8        2.12       -0.93      2.61 o 
   2  -7   8        0.30       -1.68      2.24 o 
   3  -7   8      102.34      135.42     11.94 o 
   4  -7   8        2.32        2.42      3.17 o 
   5  -7   8        2.00        2.24      3.54 o 
  -4  -6   8        0.25        3.26      2.76 o 
  -3  -6   8       29.58       20.98      4.57 o 
  -2  -6   8        1.96        1.71      2.46 o 
  -1  -6   8        0.93       -0.11      2.33 o 
   0  -6   8        2.91        4.84      2.80 o 
   1  -6   8        0.40       -1.12      2.42 o 
   2  -6   8        1.12        0.37      2.80 o 
   3  -6   8        0.51        2.80      2.98 o 
   4  -6   8       14.97        8.02      4.29 o 
   5  -6   8        6.94       10.82      4.48 o 
   6  -6   8        3.43        9.70      4.10 o 
  -5  -5   8        0.00       -4.20      2.80 o 
  -4  -5   8        0.02        1.41      2.50 o 
  -3  -5   8        0.14        0.73      2.33 o 
  -2  -5   8        3.13        4.93      2.57 o 
  -1  -5   8       11.83        6.15      2.44 o 
   0  -5   8        0.87       -0.19      1.71 o 
   1  -5   8       41.66       42.18      4.12 o 
   2  -5   8       19.96       14.92      4.66 o 
   3  -5   8        1.65        0.56      2.42 o 
   4  -5   8        0.66        0.75      2.80 o 
   5  -5   8        3.50        8.21      4.10 o 
   6  -5   8        0.34        3.92      3.54 o 
  -5  -4   8        0.01        0.00      3.54 o 
  -4  -4   8        0.12        3.75      2.50 o 
  -3  -4   8        2.86        1.52      2.04 o 
  -2  -4   8       29.04       34.39      4.41 o 
  -1  -4   8       43.07       45.77      5.13 o 
   0  -4   8       20.36       22.81      4.66 o 
   1  -4   8       49.89       45.59      5.13 o 
   2  -4   8        5.63        6.27      2.89 o 
   3  -4   8        8.60        8.02      3.54 o 
   4  -4   8        0.12        1.68      2.80 o 
   5  -4   8        3.37        5.22      3.36 o 
   6  -4   8        0.36        2.05      3.36 o 
  -5  -3   8       12.20       19.03      5.97 o 
  -4  -3   8        0.06       -0.56      2.02 o 
  -3  -3   8        0.98        4.80      2.46 o 
  -2  -3   8        1.88        1.00      2.15 o 
  -1  -3   8       19.12       14.64      3.03 o 
   0  -3   8        8.24        6.46      3.17 o 
   1  -3   8       45.23       40.04      3.76 o 
   2  -3   8       40.36       41.92      4.01 o 
   3  -3   8        8.76        7.65      3.36 o 
   4  -3   8       18.42       15.86      4.29 o 
   5  -3   8       11.51       14.55      5.04 o 
   6  -3   8        0.03        5.04      3.92 o 
   7  -3   8        0.42       -0.56      3.36 o 
  -5  -2   8        1.24       -1.16      2.70 o 
  -4  -2   8        5.03        5.55      3.02 o 
  -3  -2   8        0.61        2.98      2.24 o 
  -2  -2   8       15.63       13.43      3.10 o 
  -1  -2   8        0.56        1.40      1.91 o 
   0  -2   8       54.60       65.60      7.83 o 
   1  -2   8      186.70      192.84      7.14 o 
   2  -2   8      331.36      346.09      9.98 o 
   3  -2   8        2.74        2.74      1.75 o 
   4  -2   8       15.00       18.47      4.66 o 
   5  -2   8       70.01       61.93      7.83 o 
   6  -2   8        1.88        0.75      2.80 o 
   7  -2   8        4.49       14.55      5.04 o 
  -5  -1   8        0.90        1.40      2.77 o 
  -4  -1   8       18.36       21.26      3.95 o 
  -3  -1   8        2.66        2.15      1.68 o 
  -2  -1   8        0.29       -1.05      2.80 o 
  -1  -1   8        2.12        0.09      1.45 o 
   0  -1   8       20.64       29.27      3.49 o 
   1  -1   8        7.78       13.99      3.64 o 
   2  -1   8       10.39        9.04      2.17 o 
   3  -1   8       42.26       39.99      6.44 o 
   4  -1   8       23.44       22.10      3.29 o 
   5  -1   8        1.10        3.73      2.98 o 
   6  -1   8        4.87        4.66      3.36 o 
   7  -1   8        0.28        5.22      3.36 o 
  -5   0   8        0.98       -0.99      2.17 o 
  -4   0   8       10.48        9.89      4.10 o 
  -3   0   8       30.86       25.46      4.48 o 
  -2   0   8       27.77       30.70      3.93 o 
  -1   0   8        0.11        0.33      1.48 o 
   0   0   8       11.82       14.93      2.64 o 
   1   0   8       12.67        9.68      4.10 o 
   2   0   8        1.65        2.64      1.61 o 
   3   0   8       23.34       27.43      3.36 o 
   4   0   8        2.77        1.93      2.05 o 
   5   0   8        2.51        0.00      1.86 o 
   6   0   8        0.01        3.17      2.98 o 
  -5   1   8        2.08        0.91      2.63 o 
  -4   1   8       11.82       15.13      3.40 o 
  -3   1   8       60.10       70.48      5.46 o 
  -2   1   8       12.76        9.47      2.47 o 
  -1   1   8        5.32       12.24      2.55 o 
   0   1   8        0.03        1.42      1.30 o 
   1   1   8       11.44       12.31      2.36 o 
   2   1   8       16.38       16.42      2.64 o 
   3   1   8       81.55       80.34      4.93 o 
   4   1   8       18.59       27.26      6.90 o 
   5   1   8        0.00        2.63      1.92 o 
   6   1   8        0.28        5.97      3.17 o 
  -5   2   8        0.67        3.26      2.63 o 
  -4   2   8       42.45       48.88      4.87 o 
  -3   2   8       38.32       44.50      4.42 o 
  -2   2   8        9.19        4.81      1.51 o 
  -1   2   8        7.06       13.55      2.70 o 
   0   2   8       21.91       35.95      3.55 o 
   1   2   8       89.71      100.67      4.87 o 
   2   2   8        7.82        8.67      2.17 o 
   3   2   8      105.09      105.28      5.10 o 
   4   2   8        3.56        5.29      2.15 o 
   5   2   8       23.03       24.97      3.54 o 
   6   2   8        0.35        0.37      3.54 o 
  -5   3   8       24.79       24.15      4.76 o 
  -4   3   8        7.29        1.98      2.23 o 
  -3   3   8      159.52      188.14     10.35 o 
  -2   3   8       40.18       39.65      3.54 o 
  -1   3   8        1.14       -0.52      0.94 o 
   0   3   8       10.12       12.61      2.42 o 
   1   3   8      145.68      148.14      5.99 o 
   2   3   8        0.03        0.49      1.48 o 
   3   3   8       75.67       75.34      4.48 o 
   4   3   8       19.09       21.73      3.07 o 
   5   3   8        5.18        9.33      4.10 o 
   6   3   8       29.88       23.50      5.97 o 
   7   3   8        6.11        0.56      4.48 o 
  -5   4   8        0.01        2.98      3.92 o 
  -4   4   8        9.20       14.72      3.32 o 
  -3   4   8       50.31       54.84      4.75 o 
  -2   4   8      129.73      131.46      6.06 o 
  -1   4   8       51.56       68.82      4.66 o 
   0   4   8        2.61        2.20      1.59 o 
   1   4   8       66.68       80.79      4.80 o 
   2   4   8       15.45       21.21      2.82 o 
   3   4   8       32.32       41.82      5.60 o 
   4   4   8       34.62       39.17      6.72 o 
   5   4   8       70.24       75.36      9.14 o 
   6   4   8       54.65       57.83      8.77 o 
   7   4   8       20.45       13.80      5.97 o 
  -5   5   8        0.45        5.04      4.66 o 
  -4   5   8        2.63        9.70      4.66 o 
  -3   5   8        5.33        3.28      2.17 o 
  -2   5   8       24.20       25.87      4.38 o 
  -1   5   8       67.58       64.54      6.16 o 
   0   5   8       11.76       11.79      1.78 o 
   1   5   8       33.02       38.70      4.85 o 
   2   5   8        3.84        4.45      1.78 o 
   3   5   8        0.62        3.36      2.61 o 
   4   5   8        0.18        3.36      3.36 o 
   5   5   8       83.39       93.64     10.45 o 
   6   5   8        0.44       -1.49      3.54 o 
   7   5   8       18.10       11.19      5.60 o 
  -5   6   8        0.04        0.37      4.10 o 
  -4   6   8        0.24        0.93      3.73 o 
  -3   6   8        0.04        0.37      2.80 o 
  -2   6   8       46.44       46.47      4.09 o 
  -1   6   8      130.42      126.31      6.34 o 
   0   6   8       62.36       64.21      3.61 o 
   1   6   8       14.23       12.82      2.61 o 
   2   6   8        5.86        6.34      3.17 o 
   3   6   8        0.30       -0.93      2.42 o 
   4   6   8        4.36        5.22      3.73 o 
   5   6   8        0.85        1.68      3.92 o 
   6   6   8        1.91        4.10      4.48 o 
   7   6   8        1.87        4.85      5.04 o 
  -4   7   8        0.20        0.56      3.17 o 
  -3   7   8       10.68        4.29      3.54 o 
  -2   7   8       26.45       25.34      4.94 o 
  -1   7   8      130.69      130.37      6.13 o 
   0   7   8        8.10        7.67      2.31 o 
   1   7   8       34.30       38.96      4.10 o 
   2   7   8       21.39       29.83      3.45 o 
   3   7   8       21.57       28.17      5.97 o 
   4   7   8       26.91       33.58      6.72 o 
   5   7   8        0.51        4.48      4.29 o 
   6   7   8        0.16       -3.17      3.92 o 
   7   7   8        0.15        2.05      5.60 o 
  -4   8   8        2.92        4.85      4.10 o 
  -3   8   8        0.98       -0.37      3.36 o 
  -2   8   8       17.92       14.92      4.85 o 
  -1   8   8       45.22       34.86      3.95 o 
   0   8   8       10.58        9.99      2.51 o 
   1   8   8       10.12       11.44      2.76 o 
   2   8   8        4.24        4.25      2.17 o 
   3   8   8       16.27        9.89      4.10 o 
   4   8   8        2.98       -0.19      3.36 o 
   5   8   8        3.66        1.87      3.54 o 
   6   8   8        0.00        3.54      4.85 o 
  -4   9   8        0.21       -2.61      3.36 o 
  -3   9   8        1.89       -1.49      2.80 o 
  -2   9   8        5.96        2.42      3.36 o 
  -1   9   8       35.92       20.33      4.85 o 
   0   9   8       55.95       60.24      4.87 o 
   1   9   8       10.15       12.33      3.03 o 
   2   9   8        1.06        1.40      2.10 o 
   3   9   8       35.62       31.84      6.44 o 
   4   9   8        3.19        6.72      4.66 o 
   5   9   8       13.24        2.61      4.10 o 
   6   9   8        3.26        4.66      5.22 o 
  -3  10   8        0.02       -4.76      3.17 o 
  -2  10   8        4.66       -0.93      3.17 o 
  -1  10   8        0.02       -1.12      2.80 o 
   0  10   8        2.33       -2.05      2.98 o 
   1  10   8        0.05       -0.48      2.10 o 
   2  10   8       12.16       11.66      3.17 o 
   3  10   8        4.62        4.19      2.57 o 
   4  10   8       12.57       21.64      5.97 o 
   5  10   8        0.11       -2.61      3.17 o 
   6  10   8        0.06       -2.42      3.17 o 
  -3  11   8        0.17        2.42      3.92 o 
  -2  11   8        0.02       -2.61      3.17 o 
  -1  11   8        0.55       -1.12      3.17 o 
   0  11   8        1.76        1.31      3.54 o 
   1  11   8       12.35       15.13      3.55 o 
   2  11   8        6.73        6.92      2.91 o 
   3  11   8        0.70        3.50      2.73 o 
   4  11   8       11.74       17.26      4.06 o 
   5  11   8        0.48        1.12      4.48 o 
  -2  12   8        0.07       -3.36      3.17 o 
  -1  12   8        1.56        1.68      3.92 o 
   0  12   8        0.91        2.42      3.36 o 
   1  12   8        2.22        3.17      3.73 o 
   2  12   8        4.93        6.87      3.00 o 
   3  12   8        4.39        3.33      3.03 o 
   4  12   8        1.77        0.42      2.76 o 
  -1  13   8       16.44       20.71      6.16 o 
   0  13   8        1.65       -2.24      3.73 o 
   1  13   8        5.60        7.46      4.66 o 
   2  13   8        0.13        0.00      3.54 o 
   3  13   8        4.93        5.66      5.32 o 
   1  14   8        0.16        8.39      5.60 o 
   0 -10   9        5.86        0.37      4.10 o 
   1 -10   9        1.04        1.87      4.85 o 
  -1  -9   9        0.25       -1.87      3.36 o 
   0  -9   9        3.86       -0.75      3.73 o 
   1  -9   9        0.98       -1.87      3.36 o 
   2  -9   9        0.05        2.98      4.10 o 
   3  -9   9        2.34        2.42      3.92 o 
  -2  -8   9        5.58        7.40      3.73 o 
  -1  -8   9        3.48        2.05      3.92 o 
   0  -8   9        9.08        0.19      3.54 o 
   1  -8   9        5.24        0.00      3.36 o 
   2  -8   9        1.35        0.56      3.36 o 
   3  -8   9       23.04       27.98      6.90 o 
   4  -8   9        4.29        1.68      3.73 o 
  -3  -7   9       13.61       15.78      3.85 o 
  -2  -7   9       54.80       48.11      8.39 o 
  -1  -7   9        6.84        3.89      2.82 o 
   0  -7   9        3.78        8.95      4.48 o 
   1  -7   9        5.83        5.60      3.92 o 
   2  -7   9        0.05        0.37      3.17 o 
   3  -7   9        1.56        2.98      3.36 o 
   4  -7   9       13.91        9.51      4.85 o 
   5  -7   9        9.30        6.34      4.29 o 
  -4  -6   9        0.01        3.46      3.03 o 
  -3  -6   9       11.87       14.87      4.08 o 
  -2  -6   9       36.71       21.56      4.15 o 
  -1  -6   9        4.55        1.65      2.36 o 
   0  -6   9        0.26        0.80      2.23 o 
   1  -6   9        2.78        7.27      4.10 o 
   2  -6   9        8.49       12.68      4.85 o 
   3  -6   9        5.70        5.04      3.92 o 
   4  -6   9        0.25        1.12      2.80 o 
   5  -6   9        6.40       11.38      5.41 o 
  -4  -5   9        0.67        3.08      3.08 o 
  -3  -5   9        9.73        8.71      7.18 o 
  -2  -5   9        7.13        2.27      2.63 o 
  -1  -5   9        1.39        1.31      2.23 o 
   0  -5   9        1.26        0.53      2.17 o 
   1  -5   9       13.34       16.31      3.27 o 
   2  -5   9        3.17        2.80      2.98 o 
   3  -5   9        0.14       -0.93      2.61 o 
   4  -5   9        0.11        2.98      3.17 o 
   5  -5   9        3.22        1.49      3.54 o 
   6  -5   9        1.17        2.80      3.17 o 
  -4  -4   9        0.31        2.53      2.63 o 
  -3  -4   9        0.03        1.20      2.37 o 
  -2  -4   9        0.19       -0.46      2.31 o 
  -1  -4   9        0.09        0.84      2.02 o 
   0  -4   9        6.73        5.55      2.42 o 
   1  -4   9       21.50       28.07      8.95 o 
   2  -4   9       12.21       11.88      2.64 o 
   3  -4   9        6.92        6.90      3.73 o 
   4  -4   9        7.66        6.72      3.92 o 
   5  -4   9        3.62        5.97      3.73 o 
   6  -4   9        0.00       -0.75      2.98 o 
  -4  -3   9        0.06       -0.76      2.15 o 
  -3  -3   9        1.12        2.13      2.61 o 
  -2  -3   9       23.37       24.34      4.08 o 
  -1  -3   9       41.98       38.49      4.48 o 
   0  -3   9       31.36       25.54      3.72 o 
   1  -3   9      299.14      309.50     10.12 o 
   2  -3   9        9.35        7.20      2.36 o 
   3  -3   9        0.28        4.85      3.17 o 
   4  -3   9        2.24        5.78      3.54 o 
   5  -3   9        0.40        3.73      3.54 o 
   6  -3   9        2.91        7.65      4.29 o 
  -5  -2   9        1.58        5.22      4.10 o 
  -4  -2   9        0.16        1.36      2.44 o 
  -3  -2   9        0.55       -2.05      1.71 o 
  -2  -2   9        0.19        0.04      1.97 o 
  -1  -2   9       56.75       54.12      5.01 o 
   0  -2   9       16.51       15.80      2.95 o 
   1  -2   9        7.42        8.93      2.70 o 
   2  -2   9      412.74      397.83     11.44 o 
   3  -2   9       50.70       36.45      4.08 o 
   4  -2   9        1.85       -1.31      2.24 o 
   5  -2   9        0.07        0.19      2.61 o 
   6  -2   9        5.00        6.90      3.73 o 
   7  -2   9        1.20        5.04      3.73 o 
  -5  -1   9        0.43       -2.61      3.54 o 
  -4  -1   9        5.63        0.37      3.54 o 
  -3  -1   9        0.00       -2.62      1.75 o 
  -2  -1   9        2.76        3.26      4.01 o 
  -1  -1   9       32.97       29.27      3.88 o 
   0  -1   9      117.64      114.17      5.86 o 
   1  -1   9       13.16       19.00      3.26 o 
   2  -1   9       34.54       29.17      6.34 o 
   3  -1   9       93.94      103.84     15.76 o 
   4  -1   9        4.61        3.23      2.04 o 
   5  -1   9        3.19        1.68      2.61 o 
   6  -1   9        4.53        4.48      3.17 o 
   7  -1   9        7.26        7.83      4.29 o 
  -5   0   9        1.31        2.24      4.10 o 
  -4   0   9        0.86       -3.92      2.98 o 
  -3   0   9        6.27        5.46      2.50 o 
  -2   0   9        0.45       -1.24      2.15 o 
  -1   0   9        2.72        3.57      2.15 o 
   0   0   9       51.00       53.19      4.51 o 
   1   0   9        0.07        0.42      1.57 o 
   2   0   9        0.59        0.32      1.51 o 
   3   0   9        1.94        3.21      1.97 o 
   4   0   9        5.43        3.73      2.11 o 
   5   0   9        0.68        3.73      2.98 o 
   6   0   9       12.66        2.80      3.36 o 
  -5   1   9        0.99       -0.93      3.36 o 
  -4   1   9        3.27        0.56      2.98 o 
  -3   1   9        8.72        5.38      4.57 o 
  -2   1   9        0.16        0.47      1.70 o 
  -1   1   9        0.64        1.69      1.78 o 
   0   1   9       26.27       28.58      3.61 o 
   1   1   9        4.55        4.47      1.97 o 
   2   1   9        9.26       12.44      2.63 o 
   3   1   9        5.40        7.36      2.15 o 
   4   1   9       62.28       61.72      5.05 o 
   5   1   9        0.13       -0.73      1.83 o 
  -5   2   9        6.29        3.36      4.29 o 
  -4   2   9        2.22        0.75      3.36 o 
  -3   2   9        6.13        5.60      3.54 o 
  -2   2   9        1.48        2.23      1.97 o 
  -1   2   9        2.09        3.97      2.61 o 
   0   2   9       51.81       44.46      5.22 o 
   1   2   9       20.04       13.27      2.55 o 
   2   2   9       23.65       34.55      3.63 o 
   3   2   9       22.15       25.04      3.32 o 
   4   2   9       31.60       32.64      3.76 o 
   5   2   9        3.88        3.34      2.20 o 
   6   2   9       13.88        2.98      4.48 o 
  -5   3   9        0.93        5.60      4.66 o 
  -4   3   9        5.81        9.70      4.66 o 
  -3   3   9        0.39        6.34      3.73 o 
  -2   3   9        0.47        2.46      2.02 o 
  -1   3   9       16.36       22.11      3.40 o 
   0   3   9       44.58       41.94      4.01 o 
   1   3   9       29.65       30.84      6.62 o 
   2   3   9       30.49       33.12      3.53 o 
   3   3   9      288.65      263.77     22.01 o 
   4   3   9       20.77       20.28      3.23 o 
   5   3   9        0.80        7.09      4.10 o 
   6   3   9       17.44       10.82      4.66 o 
   7   3   9        0.02       -0.93      4.29 o 
  -5   4   9        8.27       11.38      4.66 o 
  -4   4   9        6.52        7.75      3.26 o 
  -3   4   9       10.32       11.01      4.10 o 
  -2   4   9        2.10        5.41      3.17 o 
  -1   4   9        0.00        0.92      1.65 o 
   0   4   9        0.19        2.15      1.61 o 
   1   4   9        5.32        5.41      2.24 o 
   2   4   9        7.87        3.29      1.91 o 
   3   4   9       31.05       32.40      3.58 o 
   4   4   9      185.68      186.16     12.12 o 
   5   4   9       35.24       40.10      7.65 o 
   6   4   9        0.00        1.68      4.29 o 
   7   4   9       14.19       15.86      6.53 o 
  -5   5   9        0.01        0.56      4.10 o 
  -4   5   9        3.58        6.16      4.10 o 
  -3   5   9        0.56        0.64      2.02 o 
  -2   5   9        8.76        6.53      3.36 o 
  -1   5   9        2.93        5.06      2.20 o 
   0   5   9        1.33        0.06      1.64 o 
   1   5   9        0.67       -1.22      2.24 o 
   2   5   9        7.02        4.22      2.05 o 
   3   5   9        0.18       -0.19      2.80 o 
   4   5   9        0.04        1.87      3.36 o 
   5   5   9        1.51        5.78      4.29 o 
   6   5   9        3.63        0.75      4.66 o 
   7   5   9        3.29        0.37      4.66 o 
  -4   6   9        2.68        3.73      4.10 o 
  -3   6   9        6.87        3.92      3.36 o 
  -2   6   9        1.41        3.36      1.98 o 
  -1   6   9       53.65       54.10      6.53 o 
   0   6   9        5.51        5.29      2.10 o 
   1   6   9       11.14       11.11      4.38 o 
   2   6   9       27.58       19.77      4.48 o 
   3   6   9        0.02        3.36      2.98 o 
   4   6   9        0.01        5.78      3.92 o 
   5   6   9        1.61        1.49      4.10 o 
   6   6   9        2.80        2.61      4.66 o 
   7   6   9        0.36        2.05      5.41 o 
  -4   7   9        0.47        0.00      3.17 o 
  -3   7   9        0.02        1.31      3.17 o 
  -2   7   9        4.79        6.37      2.57 o 
  -1   7   9       33.36       44.95      6.16 o 
   0   7   9       54.12       52.42      6.72 o 
   1   7   9       22.99       15.67      4.66 o 
   2   7   9       19.41       16.04      4.48 o 
   3   7   9        0.62        0.00      2.80 o 
   4   7   9        1.04       -2.98      2.61 o 
   5   7   9        2.76        8.77      5.04 o 
   6   7   9        0.19        4.10      4.66 o 
  -4   8   9        5.81        0.93      4.10 o 
  -3   8   9        0.86       -0.93      3.17 o 
  -2   8   9        0.66       -1.87      2.42 o 
  -1   8   9       30.19       28.94      3.89 o 
   0   8   9      109.32      125.16      9.89 o 
   1   8   9       41.07       38.80      6.34 o 
   2   8   9      173.83      176.09     11.75 o 
   3   8   9        9.04        0.93      3.17 o 
   4   8   9        2.03        3.36      4.10 o 
   5   8   9       19.08       28.91      7.46 o 
   6   8   9        0.81        0.19      4.48 o 
  -3   9   9        1.29        2.42      3.73 o 
  -2   9   9        0.20        0.75      3.17 o 
  -1   9   9        9.22       11.01      4.29 o 
   0   9   9       10.38       10.82      4.29 o 
   1   9   9        2.67        2.24      3.36 o 
   2   9   9       34.68       32.64      6.53 o 
   3   9   9       60.51       60.25      8.58 o 
   4   9   9       14.08        5.78      4.29 o 
   5   9   9        4.11        2.42      4.29 o 
   6   9   9        7.79        5.78      5.22 o 
  -3  10   9        2.38        2.80      4.29 o 
  -2  10   9        1.16        2.80      3.92 o 
  -1  10   9        0.35       -2.61      2.98 o 
   0  10   9        4.04        5.32      2.76 o 
   1  10   9        0.49        0.56      2.98 o 
   2  10   9        1.50        3.17      3.73 o 
   3  10   9        0.60        1.31      3.73 o 
   4  10   9        5.74        1.12      3.54 o 
   5  10   9        3.82       -1.12      4.10 o 
  -2  11   9        9.55       11.75      5.41 o 
  -1  11   9        0.13        0.37      3.17 o 
   0  11   9        0.03        0.75      3.36 o 
   1  11   9        2.54        6.16      4.48 o 
   2  11   9        0.82        2.42      4.10 o 
   3  11   9        1.26        1.31      3.92 o 
   4  11   9        0.09        2.80      4.29 o 
   5  11   9        0.00       -5.04      3.36 o 
  -1  12   9        1.28       -2.98      3.17 o 
   0  12   9        1.38       -1.87      3.36 o 
   1  12   9        8.28        2.98      3.92 o 
   2  12   9        2.52        2.98      3.92 o 
   3  12   9        0.00        4.66      3.92 o 
   4  12   9        0.51        4.29      5.04 o 
   0  13   9        0.00        0.75      4.10 o 
   1  13   9       13.97       12.87      5.41 o 
   3  13   9       12.52       16.04      6.34 o 
   0  -9  10        0.00        1.68      4.48 o 
   1  -9  10        0.40        2.42      4.66 o 
   2  -9  10        4.51        0.56      4.29 o 
  -1  -8  10        2.16        5.04      4.66 o 
   0  -8  10        4.85        2.98      4.29 o 
   1  -8  10        0.20        0.93      3.73 o 
   2  -8  10        4.16        2.98      3.73 o 
   3  -8  10        0.65       -2.42      2.98 o 
  -2  -7  10        2.18        1.98      3.10 o 
  -1  -7  10        6.93        3.69      3.16 o 
   0  -7  10        5.58        6.90      4.29 o 
   1  -7  10        5.64        3.17      4.10 o 
   2  -7  10        0.41        0.19      3.36 o 
   3  -7  10        2.82       -0.75      3.36 o 
   4  -7  10        1.19        0.56      3.36 o 
  -3  -6  10        0.70        1.41      2.87 o 
  -2  -6  10       19.20       16.95      7.18 o 
  -1  -6  10        0.33       -0.08      2.44 o 
   0  -6  10       14.22       10.57      3.36 o 
   1  -6  10        0.19        5.78      4.29 o 
   2  -6  10        0.55        0.93      3.73 o 
   3  -6  10        0.92        3.73      3.92 o 
   4  -6  10        2.09        0.00      3.54 o 
   5  -6  10        4.91        9.70      4.66 o 
  -3  -5  10        1.25        5.24      3.23 o 
  -2  -5  10       16.90        7.75      3.08 o 
  -1  -5  10        4.59        6.98      5.60 o 
   0  -5  10        0.06        0.43      2.31 o 
   1  -5  10        1.34       -1.87      1.98 o 
   2  -5  10        0.60        0.00      3.54 o 
   3  -5  10        0.00        0.19      2.61 o 
   4  -5  10        5.59        6.90      3.92 o 
   5  -5  10        3.91        3.92      3.92 o 
  -4  -4  10        0.53        3.15      2.97 o 
  -3  -4  10        0.14        2.81      3.36 o 
  -2  -4  10       15.26       11.12      3.29 o 
  -1  -4  10        6.81        7.65      2.90 o 
   0  -4  10        4.75        2.75      2.28 o 
   1  -4  10        3.01       -0.28      2.24 o 
   2  -4  10       21.67       27.05      6.16 o 
   3  -4  10        0.18       -1.31      2.61 o 
   4  -4  10        2.72        2.98      3.54 o 
   5  -4  10       14.69       12.68      4.85 o 
   6  -4  10        0.29       -0.37      2.61 o 
  -4  -3  10        7.21        9.63      3.42 o 
  -3  -3  10        0.90        1.32      2.60 o 
  -2  -3  10        5.62        6.88      9.23 o 
  -1  -3  10       19.65       17.99      3.73 o 
   0  -3  10        6.60        2.92      2.36 o 
   1  -3  10        3.50        1.26      3.54 o 
   2  -3  10       42.22       43.56      4.48 o 
   3  -3  10        7.76        9.33      3.92 o 
   4  -3  10        0.45       -1.31      2.61 o 
   5  -3  10        0.01        0.37      2.98 o 
   6  -3  10        0.72        8.21      4.66 o 
  -4  -2  10        3.14        1.59      4.01 o 
  -3  -2  10        6.34       10.11      3.32 o 
  -2  -2  10        0.29        2.24      2.57 o 
  -1  -2  10       28.69       30.71      4.42 o 
   0  -2  10       91.55       97.80     12.96 o 
   1  -2  10       20.00       25.73      3.74 o 
   2  -2  10       12.98        9.08      2.73 o 
   3  -2  10        8.22        7.37      5.50 o 
   4  -2  10        2.55        1.68      2.98 o 
   5  -2  10        6.36       16.79      4.85 o 
   6  -2  10        7.16        6.34      4.29 o 
  -4  -1  10        8.14        7.16      3.08 o 
  -3  -1  10        2.09        4.52      2.83 o 
  -2  -1  10        0.08       -2.86      1.91 o 
  -1  -1  10        0.19        1.56      1.91 o 
   0  -1  10        8.49        8.84      2.78 o 
   1  -1  10        0.27       -1.68      1.71 o 
   2  -1  10       11.26        9.89      2.76 o 
   3  -1  10       12.63       16.13      3.23 o 
   4  -1  10        3.77        1.26      3.54 o 
   5  -1  10        0.54        3.73      2.80 o 
   6  -1  10        1.01        1.49      3.17 o 
  -4   0  10        5.77        0.00      3.73 o 
  -3   0  10        0.73        3.64      2.37 o 
  -2   0  10        0.01        0.20      2.04 o 
  -1   0  10        0.01       -0.22      1.70 o 
   0   0  10       31.21       33.00      4.12 o 
   1   0  10       31.11       34.29      3.98 o 
   2   0  10       14.33       13.36      3.64 o 
   3   0  10       17.62       16.89      3.10 o 
   4   0  10        8.04        7.42      5.13 o 
   5   0  10        0.04        0.37      2.61 o 
   6   0  10        0.15       -0.56      2.98 o 
  -4   1  10        1.65       -1.12      3.54 o 
  -3   1  10        2.85       -1.22      1.88 o 
  -2   1  10        5.74        2.40      4.57 o 
  -1   1  10        0.99        0.60      2.15 o 
   0   1  10       21.36       17.27      7.09 o 
   1   1  10       47.22       51.12      7.65 o 
   2   1  10        0.30       -0.39      1.83 o 
   3   1  10        3.99        5.95      4.38 o 
   4   1  10        0.69        0.45      1.79 o 
   5   1  10        2.74        0.93      2.17 o 
  -4   2  10        3.97        0.00      3.54 o 
  -3   2  10       61.97       60.58      6.05 o 
  -2   2  10       48.81       60.63     11.10 o 
  -1   2  10       24.43       27.62      5.88 o 
   0   2  10       27.61       31.87      3.95 o 
   1   2  10       33.68       35.41      4.08 o 
   2   2  10        4.44        3.24      2.15 o 
   3   2  10       12.91       11.30      2.68 o 
   4   2  10       55.59       46.93      7.37 o 
   5   2  10        0.32        6.53      4.48 o 
   6   2  10       10.60        8.21      5.04 o 
  -4   3  10        0.77        3.36      3.92 o 
  -3   3  10        1.35       -0.93      3.36 o 
  -2   3  10      170.84      189.41     16.04 o 
  -1   3  10       17.05       21.43      4.01 o 
   0   3  10       24.25       24.43      5.50 o 
   1   3  10       18.11       18.14      3.18 o 
   2   3  10       11.08       17.56      3.10 o 
   3   3  10        3.13        2.62      2.70 o 
   4   3  10      113.45      121.62     10.82 o 
   5   3  10        0.98        0.56      3.73 o 
   6   3  10        0.00       -5.60      3.73 o 
  -4   4  10        0.71        5.41      3.92 o 
  -3   4  10        2.58       -0.93      3.36 o 
  -2   4  10       29.08       25.29      9.23 o 
  -1   4  10       74.03       89.92      6.24 o 
   0   4  10        0.59       -0.04      1.61 o 
   1   4  10       25.18       21.75      3.29 o 
   2   4  10        0.74        1.11      1.91 o 
   3   4  10        0.09        0.05      2.04 o 
   4   4  10       14.01       14.18      4.85 o 
   5   4  10       31.98       27.05      6.53 o 
   6   4  10       22.05       15.30      5.78 o 
   7   4  10        7.72        4.66      5.22 o 
  -3   5  10        0.53       -1.12      3.17 o 
  -2   5  10       16.49       19.21      4.66 o 
  -1   5  10       44.86       44.26      4.78 o 
   0   5  10        0.31        1.10      2.04 o 
   1   5  10        0.04       -1.83      2.80 o 
   2   5  10        5.00        3.46      2.23 o 
   3   5  10        0.03       -2.05      2.61 o 
   4   5  10        0.14       -0.75      3.17 o 
   5   5  10       32.35       19.03      5.78 o 
   6   5  10        0.40       -0.93      4.10 o 
   7   5  10        0.07       -1.49      4.85 o 
  -3   6  10        3.08        3.73      3.73 o 
  -2   6  10        4.84        6.90      3.73 o 
  -1   6  10        5.06        2.61      2.98 o 
   0   6  10        2.21        4.19      3.08 o 
   1   6  10       23.78       16.32      3.23 o 
   2   6  10        9.19        8.77      4.10 o 
   3   6  10        1.11       -1.68      2.61 o 
   4   6  10        0.87       -1.87      2.98 o 
   5   6  10        1.41        5.04      4.66 o 
   6   6  10        1.57        4.29      5.22 o 
  -2   7  10       13.23        7.65      4.10 o 
  -1   7  10        7.45        4.29      3.36 o 
   0   7  10       27.55       22.01      5.41 o 
   1   7  10       67.64       70.14      8.21 o 
   2   7  10        1.34       -0.56      2.98 o 
   3   7  10        0.37        0.00      3.36 o 
   4   7  10        0.04       -4.48      2.98 o 
   5   7  10        6.77        5.41      4.66 o 
   6   7  10        3.15        7.09      5.22 o 
  -1   8  10       30.23       25.93      5.78 o 
   0   8  10       72.87       73.87      8.39 o 
   1   8  10       28.51       40.29      6.90 o 
   2   8  10      277.13      305.73     16.23 o 
   3   8  10        1.24        1.87      3.36 o 
   4   8  10        0.31        0.75      2.98 o 
   5   8  10        0.39        9.33      5.04 o 
   6   8  10        1.12       -1.12      4.85 o 
   0   9  10       22.45       19.77      5.22 o 
   1   9  10       10.84        9.70      4.66 o 
   2   9  10        5.03        4.48      4.10 o 
   3   9  10       67.76       74.80      9.70 o 
   4   9  10        6.50       11.01      5.22 o 
   5   9  10        0.01        0.93      4.10 o 
   6   9  10        5.23       14.55      6.16 o 
   0  10  10        7.96        7.83      4.29 o 
   1  10  10        0.16       -1.68      2.98 o 
   2  10  10        0.05        2.42      3.92 o 
   3  10  10        2.21       -3.17      3.73 o 
   4  10  10        0.19        0.00      3.92 o 
   5  10  10        0.18       -3.54      3.73 o 
   1  11  10        1.60        3.92      4.85 o 
   2  11  10        0.44        0.75      3.92 o 
   3  11  10        6.47       13.24      5.60 o 
   4  11  10        1.52       -3.17      4.29 o 
   2  12  10        0.05       -0.75      4.48 o 
   3  12  10        0.08       -2.61      4.48 o 
   1  -8  11        0.79        1.12      4.48 o 
  -1  -7  11        0.39       -3.83      2.98 o 
   0  -7  11        1.60       -1.87      3.36 o 
   1  -7  11        1.17        3.17      4.48 o 
   2  -7  11        0.20       -2.24      3.73 o 
   3  -7  11        0.01        0.19      4.10 o 
  -2  -6  11        0.16        0.32      3.35 o 
  -1  -6  11        1.26       -1.05      2.83 o 
   0  -6  11        4.25        1.56      2.87 o 
   1  -6  11        4.28        5.41      4.66 o 
   2  -6  11        0.00        0.93      4.10 o 
   3  -6  11        0.08       -0.19      3.54 o 
   4  -6  11        0.09        1.31      3.17 o 
  -2  -5  11        2.43        2.47      3.26 o 
  -1  -5  11        2.08        1.91      2.82 o 
   0  -5  11        4.56        2.99      2.83 o 
   1  -5  11        8.88        1.68      4.10 o 
   2  -5  11        2.66       -0.75      3.73 o 
   3  -5  11        0.09       -1.31      3.36 o 
   4  -5  11        0.47       -1.87      3.36 o 
   5  -5  11        2.37        0.37      3.73 o 
  -3  -4  11        0.26       -0.58      2.96 o 
  -2  -4  11        0.01        2.24      2.83 o 
  -1  -4  11        0.18        1.11      2.70 o 
   0  -4  11        0.26        1.11      2.44 o 
   1  -4  11        2.16        1.31      2.37 o 
   2  -4  11       13.16        9.33      4.48 o 
   3  -4  11        0.65       -0.37      3.36 o 
   4  -4  11        7.51        4.66      3.92 o 
   5  -4  11        1.30       -1.12      2.98 o 
  -3  -3  11        1.08        4.23      3.00 o 
  -2  -3  11        1.36        2.94      3.26 o 
  -1  -3  11        7.09        1.85      2.61 o 
   0  -3  11        0.46       -2.86      1.91 o 
   1  -3  11        8.96        8.80      2.97 o 
   2  -3  11       48.41       41.51      5.05 o 
   3  -3  11       28.03       24.44      6.53 o 
   4  -3  11        0.04       -0.93      2.80 o 
   5  -3  11       19.76       12.50      5.22 o 
  -3  -2  11        0.71       -0.10      2.68 o 
  -2  -2  11        3.07        3.12      2.63 o 
  -1  -2  11        3.04        4.85      2.82 o 
   0  -2  11        1.17        2.86      2.98 o 
   1  -2  11        2.18        2.33      2.37 o 
   2  -2  11       21.79       26.54      4.12 o 
   3  -2  11       14.82       12.12      3.10 o 
   4  -2  11        0.00       -1.12      2.98 o 
   5  -2  11        0.04        2.24      3.73 o 
   6  -2  11        5.10        2.80      4.10 o 
  -4  -1  11        1.05        0.13      2.63 o 
  -3  -1  11        4.42        6.18      6.90 o 
  -2  -1  11        0.01        1.60      4.29 o 
  -1  -1  11        1.43       -0.28      1.98 o 
   0  -1  11        5.51        4.85      2.63 o 
   1  -1  11        0.16       -0.24      1.91 o 
   2  -1  11        5.01        2.58      2.36 o 
   3  -1  11       16.44       18.73      3.74 o 
   4  -1  11        2.56        0.68      2.36 o 
   5  -1  11        0.56        3.36      3.36 o 
   6  -1  11        0.32       -0.75      3.36 o 
  -4   0  11        1.04        4.10      4.29 o 
  -3   0  11        6.17       10.17      3.43 o 
  -2   0  11        1.39        3.65      3.17 o 
  -1   0  11        0.35        2.68      2.23 o 
   0   0  11        0.17        2.15      2.11 o 
   1   0  11        0.60        1.11      2.05 o 
   2   0  11       18.83       13.08      3.03 o 
   3   0  11       50.39       53.76      5.27 o 
   4   0  11        2.18        2.67      2.28 o 
   5   0  11        0.03       -0.93      2.61 o 
   6   0  11        0.30       -0.56      3.36 o 
  -4   1  11        3.09        7.65      5.04 o 
  -3   1  11       11.57       14.50      3.80 o 
  -2   1  11        2.20        7.76      2.97 o 
  -1   1  11        2.27        0.22      2.24 o 
   0   1  11        2.44        3.36      2.36 o 
   1   1  11        0.13       -0.76      1.97 o 
   2   1  11       30.43       30.35      7.46 o 
   3   1  11       66.07       83.57      8.58 o 
   4   1  11        8.01        9.98      3.03 o 
   5   1  11        0.24        0.86      2.70 o 
  -4   2  11        0.66        2.05      4.29 o 
  -3   2  11       39.27       47.03      5.86 o 
  -2   2  11       23.53       33.49      4.93 o 
  -1   2  11        0.84        1.46      2.28 o 
   0   2  11        2.11        2.06      3.54 o 
   1   2  11       12.16       13.87      4.10 o 
   2   2  11       16.68       16.39      3.36 o 
   3   2  11        4.84        6.97      3.45 o 
   4   2  11       26.05       31.15      5.60 o 
   5   2  11        0.74        3.36      4.10 o 
   6   2  11        1.43        0.00      4.29 o 
  -4   3  11        5.40        4.48      4.29 o 
  -3   3  11        0.04        0.37      3.54 o 
  -2   3  11       47.19       55.98      5.91 o 
  -1   3  11       39.90       42.12      7.55 o 
   0   3  11       10.85        6.56      2.60 o 
   1   3  11        6.17        3.52      3.73 o 
   2   3  11        0.58       -0.17      2.15 o 
   3   3  11       10.08       11.15      2.95 o 
   4   3  11       19.35       13.99      5.04 o 
   5   3  11        0.16        2.61      4.29 o 
   6   3  11       25.57       20.52      6.16 o 
  -4   4  11        0.31        5.78      4.66 o 
  -3   4  11        0.22       -0.56      3.36 o 
  -2   4  11       13.18       13.47      4.76 o 
  -1   4  11        2.49       -0.83      2.42 o 
   0   4  11        2.48        2.09      1.83 o 
   1   4  11        0.36        0.82      1.97 o 
   2   4  11        8.32        8.79      5.88 o 
   3   4  11        0.08        1.31      2.98 o 
   4   4  11        2.66        1.87      3.92 o 
   5   4  11       17.98       12.50      5.78 o 
   6   4  11        1.71        0.93      4.85 o 
  -3   5  11        0.72        4.10      4.10 o 
  -2   5  11       23.56       31.15      6.34 o 
  -1   5  11       44.55       47.72      5.20 o 
   0   5  11        5.12        4.66      2.80 o 
   1   5  11        1.27        0.90      1.93 o 
   2   5  11        0.10       -2.61      2.80 o 
   3   5  11        0.29        0.37      3.36 o 
   4   5  11        0.16       -0.93      3.92 o 
   5   5  11        1.03        2.80      4.48 o 
   6   5  11        0.16        0.56      5.22 o 
  -3   6  11        0.10       -2.05      3.54 o 
  -2   6  11       22.04       13.80      5.04 o 
  -1   6  11       59.64       56.71      7.46 o 
   0   6  11        3.47        4.02      2.42 o 
   1   6  11        0.12        0.93      2.98 o 
   2   6  11       24.52       20.89      5.41 o 
   3   6  11        0.09        0.75      2.80 o 
   4   6  11        2.39        5.97      4.66 o 
   5   6  11       13.72       12.68      5.97 o 
   6   6  11        1.10        4.48      5.60 o 
  -2   7  11        0.04        1.31      3.17 o 
  -1   7  11       36.57       29.29      5.97 o 
   0   7  11        3.71       14.74      5.04 o 
   1   7  11        5.68       11.57      4.48 o 
   2   7  11        0.03       -1.49      2.80 o 
   3   7  11       39.26       36.75      7.27 o 
   4   7  11        1.79        5.41      4.10 o 
   5   7  11        0.00        4.85      5.04 o 
   6   7  11        1.63        3.54      5.04 o 
  -1   8  11       14.26       11.38      5.22 o 
   0   8  11       24.83       30.59      6.34 o 
   1   8  11       11.77       15.30      5.04 o 
   2   8  11        2.16       -0.37      3.54 o 
   3   8  11        7.89        4.48      3.92 o 
   4   8  11        0.00        0.19      3.73 o 
   5   8  11        8.81        7.83      5.22 o 
   0   9  11        1.22        7.27      4.10 o 
   1   9  11        7.51        9.51      5.04 o 
   2   9  11        0.31       -1.87      3.54 o 
   3   9  11        0.06       -1.31      2.98 o 
   4   9  11        5.05        4.85      4.66 o 
   5   9  11        0.75        2.61      4.48 o 
   0  10  11        0.08       -0.37      4.10 o 
   1  10  11       14.84       19.96      5.41 o 
   2  10  11        1.24        0.56      3.54 o 
   3  10  11        0.08        0.19      4.29 o 
   4  10  11        2.61       -4.76      3.17 o 
   5  10  11        0.01        5.97      4.85 o 
   1  11  11       12.10        8.77      5.60 o 
   2  11  11        7.35        5.04      4.48 o 
   3  11  11        0.07        0.56      4.66 o 
   4  11  11        0.81        5.22      4.48 o 
   2  12  11        0.18        1.87      4.85 o 
   0  -6  12        0.10        4.29      5.04 o 
   1  -6  12        1.53       -1.87      4.10 o 
   2  -6  12        0.34       -3.36      4.29 o 
   3  -6  12        3.63        0.75      3.73 o 
  -1  -5  12        0.00        1.17      3.36 o 
   0  -5  12        0.92       -1.09      5.13 o 
   1  -5  12        3.27       -1.12      4.10 o 
   2  -5  12        0.00       -1.12      4.10 o 
   3  -5  12        6.05        6.34      4.66 o 
   4  -5  12        0.75        5.60      4.29 o 
  -2  -4  12        1.11        1.72      3.23 o 
  -1  -4  12        3.54        4.84      3.16 o 
   0  -4  12        0.01       -0.99      2.73 o 
   1  -4  12       21.21       19.69      4.17 o 
   2  -4  12        9.35       14.55      5.78 o 
   3  -4  12        0.06       -2.05      3.54 o 
   4  -4  12        3.27        0.93      3.73 o 
  -2  -3  12        0.02        2.59      3.23 o 
  -1  -3  12       14.11       14.19      3.76 o 
   0  -3  12       13.03        9.29      4.01 o 
   1  -3  12        1.73        3.06      2.70 o 
   2  -3  12       35.22       34.92      7.65 o 
   3  -3  12       24.01       15.30      5.60 o 
   4  -3  12        1.19        0.56      3.92 o 
   5  -3  12        0.05       -2.98      3.54 o 
  -3  -2  12        0.64        2.20      2.97 o 
  -2  -2  12        0.28       -0.76      2.89 o 
  -1  -2  12        6.64       12.74      3.76 o 
   0  -2  12       17.83       14.82      3.69 o 
   1  -2  12       14.33       18.31      3.82 o 
   2  -2  12        1.61       -1.86      2.42 o 
   3  -2  12       26.39       28.17      4.67 o 
   4  -2  12       12.25        3.36      3.92 o 
   5  -2  12        0.19        3.92      4.10 o 
  -3  -1  12        0.11        1.71      2.51 o 
  -2  -1  12        0.92        5.17      2.76 o 
  -1  -1  12        8.01        6.06      3.10 o 
   0  -1  12       21.16       10.92      3.42 o 
   1  -1  12        0.06       -1.77      2.80 o 
   2  -1  12        0.67       -0.44      2.89 o 
   3  -1  12        0.60        2.74      2.70 o 
   4  -1  12        5.24        3.36      3.73 o 
   5  -1  12        1.17        2.61      3.54 o 
  -3   0  12        1.50        3.61      2.97 o 
  -2   0  12        1.23        1.66      2.51 o 
  -1   0  12        2.80        1.10      2.50 o 
   0   0  12        3.73        1.07      2.60 o 
   1   0  12        0.65        1.80      5.22 o 
   2   0  12        3.98        5.82      2.98 o 
   3   0  12       10.65       10.97      3.27 o 
   4   0  12       11.23       13.74      3.69 o 
   5   0  12        1.58       -0.37      3.54 o 
   6   0  12        2.11        0.56      3.73 o 
  -3   1  12        0.40        2.41      2.63 o 
  -2   1  12        2.68        3.78      2.89 o 
  -1   1  12        0.05       -1.18      2.70 o 
   0   1  12        7.22        4.87      2.63 o 
   1   1  12        4.04        1.45      2.55 o 
   2   1  12        4.97        4.42      2.55 o 
   3   1  12       21.33       21.79      5.04 o 
   4   1  12        9.79       10.10      3.18 o 
   5   1  12        0.19       -2.13      2.60 o 
  -3   2  12        9.74       10.93      3.69 o 
  -2   2  12        2.87       11.59      4.38 o 
  -1   2  12        0.03        1.91      2.42 o 
   0   2  12        2.61        1.14      2.44 o 
   1   2  12       12.38       10.99      2.98 o 
   2   2  12        4.96        5.98      2.78 o 
   3   2  12       76.07       69.85      9.89 o 
   4   2  12        0.94        0.19      2.57 o 
   5   2  12        0.02        2.42      4.66 o 
  -3   3  12        5.28        2.24      4.10 o 
  -2   3  12        4.35        2.77      3.26 o 
  -1   3  12        0.35       -1.08      3.45 o 
   0   3  12        0.26        4.48      2.64 o 
   1   3  12        1.41        0.59      4.20 o 
   2   3  12        1.72        2.32      3.54 o 
   3   3  12        8.97        5.13      2.76 o 
   4   3  12       42.45       33.02      6.90 o 
   5   3  12       10.66       15.11      6.16 o 
   6   3  12        3.36        0.93      4.66 o 
  -3   4  12        0.79        1.31      4.10 o 
  -2   4  12        8.61        6.62      3.10 o 
  -1   4  12        0.18        0.55      2.42 o 
   0   4  12        0.06        0.77      2.24 o 
   1   4  12        0.10       -2.19      1.79 o 
   2   4  12        0.57       -0.68      2.17 o 
   3   4  12        1.21       -0.37      3.17 o 
   4   4  12        3.42        0.19      3.73 o 
   5   4  12        4.16        1.12      4.48 o 
   6   4  12        2.59        2.80      4.85 o 
  -3   5  12        2.80        2.24      4.29 o 
  -2   5  12        0.63        1.12      3.36 o 
  -1   5  12        4.63        4.65      2.89 o 
   0   5  12        0.43        0.05      2.20 o 
   1   5  12        6.93        8.58      3.03 o 
   2   5  12        3.89        2.80      3.54 o 
   3   5  12        0.32       -0.75      3.17 o 
   4   5  12        0.36       -0.19      4.10 o 
   5   5  12        1.07        5.04      5.22 o 
   6   5  12        0.06        4.29      5.60 o 
  -2   6  12        0.03        0.37      3.17 o 
  -1   6  12        4.25        6.34      4.10 o 
   0   6  12        9.44        5.54      2.89 o 
   1   6  12        3.68        8.58      4.29 o 
   2   6  12       27.22       20.71      5.78 o 
   3   6  12        1.86        3.17      3.54 o 
   4   6  12        0.71        3.92      4.29 o 
   5   6  12        3.31        3.54      4.85 o 
   6   6  12        0.54       -0.19      4.85 o 
  -2   7  12        0.00       -0.75      3.54 o 
  -1   7  12        4.58        2.61      3.73 o 
   0   7  12        2.25       -2.61      2.80 o 
   1   7  12       14.76       18.65      5.60 o 
   2   7  12       28.31       33.20      6.90 o 
   3   7  12       22.45       35.63      7.46 o 
   4   7  12        0.38       -0.37      3.54 o 
   5   7  12        8.61        4.85      5.22 o 
  -1   8  12        0.06        1.31      4.10 o 
   0   8  12        0.11        4.10      3.92 o 
   1   8  12        0.32       -3.54      3.17 o 
   2   8  12        8.45        6.16      4.66 o 
   3   8  12       43.90       47.57      8.39 o 
   4   8  12        0.74       -1.68      4.10 o 
   5   8  12        0.02       -1.68      4.48 o 
   0   9  12        2.25        2.80      3.73 o 
   1   9  12        0.01        3.17      4.48 o 
   2   9  12        1.06        7.65      4.85 o 
   3   9  12        1.80        7.27      4.85 o 
   4   9  12        6.76        4.66      4.85 o 
   0  10  12        1.87        4.10      4.66 o 
   1  10  12        1.03        1.87      3.92 o 
   2  10  12        0.65       -0.56      3.73 o 
   3  10  12        0.41        1.49      4.66 o 
   4  10  12        0.93       11.57      5.41 o 
   1  11  12        0.70        7.65      5.60 o 
   2  11  12        0.41       -1.31      4.66 o 
   3  11  12        2.21        5.97      4.48 o 
   1  -5  13        0.72       -5.32      3.54 o 
   2  -5  13        1.76       -5.04      3.36 o 
   0  -4  13        0.90       -3.45      3.03 o 
   1  -4  13        0.84        1.18      3.08 o 
   2  -4  13        1.90       -1.31      3.92 o 
   3  -4  13        1.11        2.05      4.66 o 
  -1  -3  13        3.27       -0.68      2.95 o 
   0  -3  13       10.58        8.39      5.41 o 
   1  -3  13       16.05       11.21      3.49 o 
   2  -3  13        1.14       -0.75      2.77 o 
   3  -3  13        2.22       -2.98      3.92 o 
   4  -3  13        0.05       -1.87      3.36 o 
  -1  -2  13        0.04       -2.08      2.70 o 
   0  -2  13        0.21        1.10      2.76 o 
   1  -2  13        0.22        1.59      2.90 o 
   2  -2  13       21.11       21.60      4.48 o 
   3  -2  13        4.80       -1.12      4.10 o 
   4  -2  13        1.00        1.87      4.10 o 
  -2  -1  13        0.22        0.59      2.63 o 
  -1  -1  13        0.13       -0.20      2.46 o 
   0  -1  13        3.64       -2.39      2.57 o 
   1  -1  13        1.28        0.41      2.63 o 
   2  -1  13       30.14       46.83      6.25 o 
   3  -1  13        5.70        9.32      3.63 o 
   4  -1  13        0.14       -2.05      3.36 o 
   5  -1  13        0.17        1.12      4.10 o 
  -2   0  13        0.62        5.15      2.83 o 
  -1   0  13        0.06        0.65      2.83 o 
   0   0  13        1.92        3.48      2.68 o 
   1   0  13        1.68       -0.56      2.57 o 
   2   0  13        9.08       14.55      3.76 o 
   3   0  13        1.28        2.65      3.73 o 
   4   0  13        0.25       -0.72      2.70 o 
   5   0  13        0.86       -1.68      3.73 o 
  -2   1  13       12.41       11.29      5.41 o 
  -1   1  13        0.30        7.27      3.36 o 
   0   1  13        0.93        1.87      2.70 o 
   1   1  13        8.32        8.98      3.23 o 
   2   1  13        1.93        0.54      2.44 o 
   3   1  13        0.59       -0.78      2.50 o 
   4   1  13        7.62        8.69      3.48 o 
   5   1  13        3.52        4.05      3.23 o 
  -2   2  13       36.84       39.30      5.74 o 
  -1   2  13       27.65       30.41      7.37 o 
   0   2  13        0.74       -0.92      2.28 o 
   1   2  13        4.95        3.13      2.73 o 
   2   2  13        0.22       -1.55      2.80 o 
   3   2  13        1.38        1.55      2.64 o 
   4   2  13       12.26       10.02      3.63 o 
   5   2  13        0.55       -2.24      4.10 o 
  -2   3  13       13.69       19.29      4.38 o 
  -1   3  13       23.71       26.87      4.66 o 
   0   3  13        5.56        8.49      3.08 o 
   1   3  13        3.49        0.63      2.44 o 
   2   3  13        3.55        3.00      5.50 o 
   3   3  13        0.41        1.13      3.08 o 
   4   3  13        2.73        2.42      4.29 o 
   5   3  13        2.26        3.92      4.29 o 
  -2   4  13       17.37       18.48      4.20 o 
  -1   4  13       13.30       17.68      4.14 o 
   0   4  13        0.00        3.52      2.73 o 
   1   4  13        1.09        0.33      2.42 o 
   2   4  13        0.81        1.03      2.80 o 
   3   4  13        1.35        2.61      4.10 o 
   4   4  13        1.68        3.36      4.48 o 
   5   4  13        1.10       -4.10      4.85 o 
  -2   5  13        7.53        8.77      4.85 o 
  -1   5  13        2.73        3.71      2.89 o 
   0   5  13        0.08        1.24      2.46 o 
   1   5  13        4.11        2.92      2.57 o 
   2   5  13        0.67        2.42      3.73 o 
   3   5  13        2.25        4.48      4.10 o 
   4   5  13        4.69        6.90      4.66 o 
   5   5  13        0.00       -1.31      4.66 o 
  -2   6  13        1.42       -2.05      3.73 o 
  -1   6  13        1.61        5.62      3.03 o 
   0   6  13        1.27        2.01      4.85 o 
   1   6  13       14.35        6.53      4.10 o 
   2   6  13        1.69        3.54      4.10 o 
   3   6  13        0.47        7.83      4.85 o 
   4   6  13        1.66       -4.66      4.29 o 
   5   6  13        1.72        6.34      5.41 o 
  -1   7  13        4.90        7.83      4.66 o 
   0   7  13       17.72       18.28      5.78 o 
   1   7  13        0.90       -2.42      3.73 o 
   2   7  13       58.90       53.16      8.77 o 
   3   7  13        7.67        5.41      4.66 o 
   4   7  13        0.17       -5.88      3.92 o 
   5   7  13        0.38        2.98      5.04 o 
  -1   8  13        0.64       -3.17      3.92 o 
   0   8  13       16.14       25.37      6.53 o 
   1   8  13        6.86        2.80      3.92 o 
   2   8  13        0.67        5.97      4.85 o 
   3   8  13       33.25       25.74      6.90 o 
   4   8  13        6.64        2.98      3.92 o 
   0   9  13        9.73       18.47      6.16 o 
   1   9  13        3.68       10.26      4.85 o 
   2   9  13        0.00        3.73      4.85 o 
   3   9  13        0.49       -0.56      3.92 o 
   1  10  13        1.77        3.73      4.66 o 
   2  10  13        0.07       -0.19      4.10 o 
   1  -3  14        0.36       -0.06      2.93 o 
   2  -3  14        3.51        1.12      4.48 o 
   0  -2  14        0.27        0.51      2.69 o 
   1  -2  14        0.08       -1.77      2.76 o 
   2  -2  14        4.83        9.38      3.92 o 
   3  -2  14        6.61       -1.49      3.73 o 
   0  -1  14        0.33       -0.55      2.97 o 
   1  -1  14        0.19       -1.59      2.83 o 
   2  -1  14        9.56        9.29      6.53 o 
   3  -1  14       10.45        4.24      4.29 o 
   4  -1  14        0.04        0.19      4.29 o 
  -1   0  14        0.40       -1.37      2.70 o 
   0   0  14        0.03        2.42      3.26 o 
   1   0  14        0.64        1.93      3.08 o 
   2   0  14        8.60        4.61      3.92 o 
   3   0  14       15.95        8.67      3.83 o 
   4   0  14        0.84       -0.03      2.89 o 
  -1   1  14        0.71        1.53      2.95 o 
   0   1  14        0.63        1.69      4.20 o 
   1   1  14        0.04       -3.42      2.28 o 
   2   1  14       12.30        6.06      5.60 o 
   3   1  14        5.43        1.76      5.97 o 
   4   1  14        4.75        7.58      3.49 o 
  -1   2  14       12.94        7.45      5.97 o 
   0   2  14        5.30        6.47      3.23 o 
   1   2  14        0.00       -0.28      2.60 o 
   2   2  14        0.08        0.33      3.54 o 
   3   2  14        6.38        0.00      2.89 o 
   4   2  14        0.94        3.36      4.48 o 
  -1   3  14        0.41       -1.95      3.17 o 
   0   3  14        0.04        5.19      2.79 o 
   1   3  14        1.37        1.50      2.70 o 
   2   3  14        1.73       -1.46      2.50 o 
   3   3  14        0.33        3.54      4.48 o 
   4   3  14        1.76       -1.49      4.10 o 
  -1   4  14        4.91        1.02      2.60 o 
   0   4  14        1.38        5.43      2.91 o 
   1   4  14        3.46        1.51      2.87 o 
   2   4  14        0.05        1.88      2.95 o 
   3   4  14        0.77        5.60      4.29 o 
   4   4  14        1.12       -1.31      4.66 o 
  -1   5  14        6.35        4.38      3.64 o 
   0   5  14        0.35        0.54      2.70 o 
   1   5  14        0.57        0.93      3.92 o 
   2   5  14        2.29       -0.56      3.73 o 
   3   5  14        0.25        2.42      4.48 o 
   4   5  14        0.29       -2.05      4.66 o 
   0   6  14        0.07        3.36      4.10 o 
   1   6  14        1.37        1.31      4.10 o 
   2   6  14        1.38       -0.75      4.48 o 
   3   6  14       13.81       19.03      6.72 o 
   4   6  14        0.04        1.31      4.85 o 
   0   7  14        7.80        4.85      4.66 o 
   1   7  14        3.94       -0.75      3.92 o 
   2   7  14        1.27       -2.24      4.10 o 
   3   7  14        0.84        8.21      4.48 o 
   1   8  14        3.74        1.87      4.48 o 
   2   8  14        2.56        0.19      3.73 o 
   3   8  14        0.01        0.56      4.29 o 
   1   1  15        1.63        2.42      3.03 o 
   2   1  15        1.34        0.59      4.57 o 
   1   2  15        0.30       -0.37      3.03 o 
   2   2  15        0.46        2.49      3.27 o 
   3   2  15        0.00       -3.56      3.08 o 
   1   3  15        0.39        1.79      3.21 o 
   2   3  15        0.35       -0.98      5.04 o 
   3   3  15        0.01        2.24      4.85 o 
   1   4  15        2.66        4.97      3.13 o 
   2   4  15        0.65       -0.93      4.48 o 
   3   4  15        0.00        8.58      5.60 o 
   1   5  15        4.95        2.80      4.29 o 
   2   5  15        4.60        3.54      4.48 o 
                                                 
